# Supplementary material for: Guanidinium hexa­aqua­zinc(II) bis[tris­(3-carb­oxy­pyridine-2-carboxyl­ato)zincate]
Source: Acta Crystallogr Sect E Struct Rep Online. 2012 Jul 7;68(Pt 8):m1035. doi: 10.1107/S160053681202987X (PMC3414107; doi:10.1107/S160053681202987X)
Supplement: Supplementary file 1 [file e-68-m1035-sup1.cif]

##############################################################################
#                                                                            #
# This CIF contains the data in a paper accepted for publication in          #
# Acta Crystallographica Section E. It conforms to the requirements of       #
# Notes for Authors for Acta Crystallographica Section E, and has been       #
# peer reviewed under the auspices of the IUCr Commission on Journals.       #
#                                                                            #
# Full details of the Crystallographic Information File format               #
# are given in the paper "The Crystallographic Information File (CIF):       #
# a New Standard Archive File for Crystallography" by S. R. Hall, F. H.      #
# Allen and I. D. Brown [Acta Cryst. (1991), A47, 655-685].                  #
#                                                                            #
# The current version of the core CIF dictionary is obtainable from          #
# ftp://ftp.iucr.org/pub/cif_core.dic.                                       #
#                                                                            #
# Software is freely available for graphical display of the structure(s)     #
# in this CIF. For information consult the CIF software page                 #
# http://www.iucr.org/resources/cif/software.                                #
#                                                                            #
# This file may be used for bona fide research purposes within the           #
# scientific community so long as proper attribution is given to the journal # 
# article from which it was obtained.                                        #
#                                                                            #
##############################################################################
data_I
_audit_creation_method     SHELXL-97
_chemical_name_systematic
;
Guanidinium hexaaquazinc(II)
bis[tris(3-carboxypyridine-2-carboxylato)zincate]
;
_chemical_name_common     ?
_chemical_formula_moiety
                  '1.3(C H6 N3 +), 0.35(O6 H12 Zn 2+), 2(C21 H12 N3 O12 Zn -), '
_chemical_formula_sum     'C43.30 H36 N9.90 O26.10 Zn2.35'
_chemical_formula_iupac     '(C H6 N3)1.30 [Zn (H2 O)6]0.35 [Zn (C7 H4 N O4)3]2'
_chemical_formula_weight     1266.24
_chemical_melting_point     ?
_symmetry_cell_setting     trigonal
_symmetry_space_group_name_H-M     'P -3'
_symmetry_space_group_name_Hall     '-P 3'
loop_
    _symmetry_equiv_pos_as_xyz
    'x, y, z'
    '-y, x-y, z'
    '-x+y, -x, z'
    '-x, -y, -z'
    'y, -x+y, -z'
    'x-y, x, -z'
_cell_length_a     14.5775(16)
_cell_length_b     14.5775(16)
_cell_length_c     6.3506(16)
_cell_angle_alpha     90.00
_cell_angle_beta     90.00
_cell_angle_gamma     120.00
_cell_volume     1168.7(3)
_cell_formula_units_Z     1
_cell_measurement_reflns_used     524
_cell_measurement_theta_min     3
_cell_measurement_theta_max     30
_cell_measurement_temperature     120(2)
_exptl_crystal_description     prism
_exptl_crystal_colour     colorless
_exptl_crystal_size_max     0.25
_exptl_crystal_size_mid     0.25
_exptl_crystal_size_min     0.20
_exptl_crystal_density_diffrn     1.799
_exptl_crystal_density_meas     ?
_exptl_crystal_density_method     'not measured'
_exptl_crystal_F_000     644
_exptl_absorpt_coefficient_mu     1.312
_exptl_absorpt_correction_type     multi-scan
_exptl_absorpt_process_details     '(SADABS; Bruker, 1998)'
_exptl_absorpt_correction_T_min     0.731
_exptl_absorpt_correction_T_max     0.773
_exptl_special_details     ?
_diffrn_ambient_temperature     120(2)
_diffrn_radiation_type     MoK\a
_diffrn_radiation_wavelength     0.71073
_diffrn_radiation_source     'fine-focus sealed tube'
_diffrn_radiation_monochromator     graphite
_diffrn_measurement_device_type     'Bruker SMART 1000 CCD'
_diffrn_measurement_method     '\f and \w scans'
_diffrn_detector_area_resol_mean     ?
_diffrn_reflns_number     4304
_diffrn_reflns_av_R_equivalents     0.0436
_diffrn_reflns_av_sigmaI/netI     0.0677
_diffrn_reflns_theta_min     1.61
_diffrn_reflns_theta_max     28.96
_diffrn_reflns_theta_full     28.96
_diffrn_measured_fraction_theta_max     0.997
_diffrn_measured_fraction_theta_full     0.997
_diffrn_reflns_limit_h_min     -11
_diffrn_reflns_limit_h_max     13
_diffrn_reflns_limit_k_min     -15
_diffrn_reflns_limit_k_max     19
_diffrn_reflns_limit_l_min     -5
_diffrn_reflns_limit_l_max     8
_diffrn_standards_number     ?
_diffrn_standards_interval_count     ?
_diffrn_standards_interval_time     ?
_diffrn_standards_decay_%     ?
_refine_special_details
;
Refinement of <i>F</i>^2^ against ALL reflections. The weighted <i>R</i>-factor
<i>wR</i> and goodness of fit <i>S</i> are based on <i>F</i>^2^, conventional
<i>R</i>-factors <i>R</i> are based on <i>F</i>, with <i>F</i> set to zero for
negative <i>F</i>^2^. The threshold expression of <i>F</i>^2^ >
\s(<i>F</i>^2^) is used only for calculating <i>R</i>-factors(gt) <i>etc</i>.
and is not relevant to the choice of reflections for refinement.
<i>R</i>-factors based on <i>F</i>^2^ are statistically about twice as large
as those based on <i>F</i>, and <i>R</i>- factors based on ALL data will be
even larger.
;
_reflns_number_total     2079
_reflns_number_gt     1443
_reflns_threshold_expression     I>2\s(I)
_refine_ls_structure_factor_coef     Fsqd
_refine_ls_matrix_type     full
_refine_ls_R_factor_all     0.0649
_refine_ls_R_factor_gt     0.0447
_refine_ls_wR_factor_gt     0.0997
_refine_ls_wR_factor_ref     0.1055
_refine_ls_goodness_of_fit_ref     1.000
_refine_ls_restrained_S_all     1.000
_refine_ls_number_reflns     2079
_refine_ls_number_parameters     129
_refine_ls_number_restraints     0
_refine_ls_hydrogen_treatment     mixed
_refine_ls_weighting_scheme     calc
_refine_ls_weighting_details
         'calc w=1/[\s^2^(Fo^2^)+(0.0393P)^2^+0.4970P] where P=(Fo^2^+2Fc^2^)/3'
_atom_sites_solution_hydrogens     mixed
_atom_sites_solution_primary     direct
_atom_sites_solution_secondary     difmap
_refine_ls_shift/su_max     0.000
_refine_ls_shift/su_mean     0.000
_refine_diff_density_max     0.880
_refine_diff_density_min     -0.688
_refine_ls_extinction_method     none
_refine_ls_extinction_coef     ?
loop_
    _atom_type_symbol
    _atom_type_description
    _atom_type_scat_dispersion_real
    _atom_type_scat_dispersion_imag
    _atom_type_scat_source
    'C' 'C' 0.0033 0.0016
                         'International Tables Vol C Tables 4.2.6.8 and 6.1.1.4'
    'H' 'H' 0.0000 0.0000
                         'International Tables Vol C Tables 4.2.6.8 and 6.1.1.4'
    'N' 'N' 0.0061 0.0033
                         'International Tables Vol C Tables 4.2.6.8 and 6.1.1.4'
    'O' 'O' 0.0106 0.0060
                         'International Tables Vol C Tables 4.2.6.8 and 6.1.1.4'
    'Zn' 'Zn' 0.2839 1.4301
                         'International Tables Vol C Tables 4.2.6.8 and 6.1.1.4'
_computing_data_collection     'SMART (Bruker, 1998)'
_computing_cell_refinement     'SAINT-Plus (Bruker, 1998)'
_computing_data_reduction     'SAINT-Plus (Bruker, 1998)'
_computing_structure_solution     'SHELXTL (Sheldrick, 2008)'
_computing_structure_refinement     'SHELXTL (Sheldrick, 2008)'
_computing_molecular_graphics     'SHELXTL (Sheldrick, 2008)'
_computing_publication_material     'SHELXTL (Sheldrick, 2008)'
loop_
    _atom_site_type_symbol
    _atom_site_label
    _atom_site_fract_x
    _atom_site_fract_y
    _atom_site_fract_z
    _atom_site_U_iso_or_equiv
    _atom_site_adp_type
    _atom_site_calc_flag
    _atom_site_refinement_flags
    _atom_site_occupancy
    _atom_site_symmetry_multiplicity
    _atom_site_disorder_assembly
    _atom_site_disorder_group
    Zn Zn1 0.6667 0.3333 0.70631(8) 0.02632(17) Uani d S 1 3 . .
    N N1 0.65271(16) 0.45142(17) 0.5247(3) 0.0244(5) Uani d . 1 1 . .
    O O2 0.80453(15) 0.64188(14) 0.9041(3) 0.0330(4) Uani d . 1 1 . .
    O O3 0.7557(2) 0.80730(16) 0.6260(4) 0.0559(7) Uani d . 1 1 . .
    O O4 0.63483(15) 0.69485(15) 0.8490(3) 0.0367(5) Uani d . 1 1 . .
    H H4O 0.6365 0.7465 0.9133 0.044 Uiso d R 1 1 . .
    O O1 0.74921(14) 0.46921(14) 0.8890(3) 0.0308(4) Uani d . 1 1 . .
    C C1 0.7503(2) 0.5512(2) 0.8267(4) 0.0247(5) Uani d . 1 1 . .
    C C2 0.68666(19) 0.5418(2) 0.6313(4) 0.0235(5) Uani d . 1 1 . .
    C C3 0.6077(2) 0.4408(2) 0.3371(4) 0.0278(6) Uani d . 1 1 . .
    H H3A 0.5820 0.3758 0.2631 0.033 Uiso calc R 1 1 . .
    C C4 0.5971(2) 0.5207(2) 0.2472(4) 0.0321(6) Uani d . 1 1 . .
    H H4A 0.5686 0.5128 0.1095 0.039 Uiso calc R 1 1 . .
    C C5 0.6284(2) 0.6119(2) 0.3589(4) 0.0329(6) Uani d . 1 1 . .
    H H5A 0.6206 0.6676 0.3002 0.039 Uiso calc R 1 1 . .
    C C6 0.6715(2) 0.6227(2) 0.5585(4) 0.0249(5) Uani d . 1 1 . .
    C C7 0.6941(2) 0.7188(2) 0.6845(4) 0.0296(6) Uani d . 1 1 . .
    N N1S 0.9175(4) 1.0138(4) 0.7528(8) 0.0448(11) Uani d P 0.65 1 A 1
    C C1S 1.0000 1.0000 0.7526(11) 0.0393(18) Uani d SP 0.65 3 . 1
    H H1SA 0.9332 1.0779 0.7247 0.047 Uiso d R 1 1 . .
    H H1SB 0.8556 0.9641 0.7169 0.047 Uiso d R 1 1 . .
    Zn Zn2 1.0000 1.0000 1.0000 0.0402(6) Uiso d SP 0.35 6 . 2
    O O1S 0.8856(7) 1.0091(8) 0.8232(14) 0.057(3) Uiso d P 0.35 1 B 2
loop_
    _atom_site_aniso_label
    _atom_site_aniso_U_11
    _atom_site_aniso_U_22
    _atom_site_aniso_U_33
    _atom_site_aniso_U_12
    _atom_site_aniso_U_13
    _atom_site_aniso_U_23
    Zn1 0.0236(2) 0.0236(2) 0.0317(3) 0.01181(11) 0.000 0.000
    N1 0.0240(11) 0.0250(12) 0.0270(10) 0.0144(10) -0.0022(8) -0.0029(8)
    O2 0.0314(10) 0.0266(10) 0.0415(10) 0.0148(9) -0.0141(8) -0.0112(8)
    O3 0.0712(17) 0.0240(12) 0.0586(14) 0.0133(12) 0.0215(12) 0.0021(10)
    O4 0.0365(12) 0.0287(11) 0.0448(11) 0.0161(9) 0.0097(9) -0.0063(9)
    O1 0.0356(11) 0.0242(10) 0.0330(10) 0.0152(9) -0.0097(8) -0.0006(7)
    C1 0.0204(13) 0.0282(14) 0.0262(12) 0.0125(11) 0.0000(9) -0.0028(10)
    C2 0.0192(13) 0.0235(13) 0.0262(11) 0.0095(11) 0.0008(10) -0.0019(10)
    C3 0.0267(14) 0.0295(14) 0.0289(13) 0.0153(12) -0.0049(10) -0.0076(10)
    C4 0.0330(15) 0.0404(17) 0.0274(13) 0.0216(14) -0.0070(11) -0.0027(11)
    C5 0.0371(16) 0.0323(16) 0.0376(14) 0.0236(14) -0.0031(12) 0.0033(12)
    C6 0.0229(13) 0.0235(13) 0.0300(12) 0.0128(11) 0.0023(10) 0.0004(10)
    C7 0.0301(15) 0.0278(15) 0.0345(14) 0.0172(13) -0.0023(11) -0.0009(11)
    N1S 0.039(3) 0.036(3) 0.055(3) 0.015(2) -0.010(2) -0.001(2)
    C1S 0.038(3) 0.038(3) 0.042(4) 0.0189(14) 0.000 0.000
_geom_special_details
;
All e.s.d.'s (except the e.s.d. in the dihedral angle between two l.s. planes)
are estimated using the full covariance matrix. The cell e.s.d.'s are taken
into account individually in the estimation of e.s.d.'s in distances, angles
and torsion angles; correlations between e.s.d.'s in cell parameters are only
used when they are defined by crystal symmetry. An approximate (isotropic)
treatment of cell e.s.d.'s is used for estimating e.s.d.'s involving l.s.
planes.
;
loop_
    _geom_bond_atom_site_label_1
    _geom_bond_atom_site_label_2
    _geom_bond_site_symmetry_2
    _geom_bond_distance
    _geom_bond_publ_flag
    Zn1 O1 3_665 2.0818(18) ?
    Zn1 O1 . 2.0818(18) y
    Zn1 O1 2_655 2.0818(18) ?
    Zn1 N1 3_665 2.164(2) ?
    Zn1 N1 2_655 2.164(2) ?
    Zn1 N1 . 2.164(2) y
    N1 C3 . 1.332(3) ?
    N1 C2 . 1.337(3) ?
    O2 C1 . 1.252(3) ?
    O3 C7 . 1.204(3) ?
    O4 C7 . 1.288(3) ?
    O4 H4O . 0.8453 ?
    O1 C1 . 1.252(3) ?
    C1 C2 . 1.514(3) ?
    C2 C6 . 1.383(3) ?
    C3 C4 . 1.374(4) ?
    C3 H3A . 0.9500 ?
    C4 C5 . 1.369(4) ?
    C4 H4A . 0.9500 ?
    C5 C6 . 1.388(4) ?
    C5 H5A . 0.9500 ?
    C6 C7 . 1.500(4) ?
    N1S C1S . 1.314(5) ?
    N1S H1SA . 0.8635 ?
    N1S H1SB . 0.8592 ?
    C1S N1S 3_675 1.314(5) ?
    C1S N1S 2_765 1.314(5) ?
    Zn2 O1S 4_777 2.069(10) ?
    Zn2 O1S 3_675 2.069(10) ?
    Zn2 O1S 5_567 2.069(10) ?
    Zn2 O1S . 2.069(10) y
    Zn2 O1S 6_657 2.069(10) ?
    Zn2 O1S 2_765 2.069(10) ?
    O1S H1SA . 1.0872 ?
    O1S H1SB . 0.8897 ?
loop_
    _geom_angle_atom_site_label_1
    _geom_angle_atom_site_label_2
    _geom_angle_atom_site_label_3
    _geom_angle_site_symmetry_1
    _geom_angle_site_symmetry_3
    _geom_angle
    _geom_angle_publ_flag
    O1 Zn1 O1 3_665 . 91.96(7) ?
    O1 Zn1 O1 3_665 2_655 91.96(7) ?
    O1 Zn1 O1 . 2_655 91.96(7) ?
    O1 Zn1 N1 3_665 3_665 77.27(7) ?
    O1 Zn1 N1 . 3_665 98.26(8) ?
    O1 Zn1 N1 2_655 3_665 165.33(7) ?
    O1 Zn1 N1 3_665 2_655 98.26(8) ?
    O1 Zn1 N1 . 2_655 165.33(7) ?
    O1 Zn1 N1 2_655 2_655 77.27(7) ?
    N1 Zn1 N1 3_665 2_655 94.25(7) ?
    O1 Zn1 N1 3_665 . 165.33(8) ?
    O1 Zn1 N1 . . 77.27(7) ?
    O1 Zn1 N1 2_655 . 98.26(8) ?
    N1 Zn1 N1 3_665 . 94.25(7) ?
    N1 Zn1 N1 2_655 . 94.25(7) ?
    C3 N1 C2 . . 119.1(2) ?
    C3 N1 Zn1 . . 128.38(18) ?
    C2 N1 Zn1 . . 112.24(15) ?
    C7 O4 H4O . . 115.7 ?
    C1 O1 Zn1 . . 117.25(15) ?
    O1 C1 O2 . . 125.7(2) ?
    O1 C1 C2 . . 117.3(2) ?
    O2 C1 C2 . . 116.9(2) ?
    N1 C2 C6 . . 122.2(2) ?
    N1 C2 C1 . . 114.3(2) ?
    C6 C2 C1 . . 123.3(2) ?
    N1 C3 C4 . . 122.0(2) ?
    N1 C3 H3A . . 119.0 ?
    C4 C3 H3A . . 119.0 ?
    C5 C4 C3 . . 119.0(2) ?
    C5 C4 H4A . . 120.5 ?
    C3 C4 H4A . . 120.5 ?
    C4 C5 C6 . . 119.7(2) ?
    C4 C5 H5A . . 120.2 ?
    C6 C5 H5A . . 120.2 ?
    C2 C6 C5 . . 117.7(2) ?
    C2 C6 C7 . . 124.3(2) ?
    C5 C6 C7 . . 117.9(2) ?
    O3 C7 O4 . . 125.5(3) ?
    O3 C7 C6 . . 122.3(2) ?
    O4 C7 C6 . . 112.1(2) ?
    C1S N1S H1SA . . 113.5 ?
    C1S N1S H1SB . . 121.8 ?
    H1SA N1S H1SB . . 117.1 ?
    N1S C1S N1S 3_675 2_765 120.000(7) ?
    N1S C1S N1S 3_675 . 120.000(4) ?
    N1S C1S N1S 2_765 . 120.000(11) ?
    O1S Zn2 O1S 4_777 3_675 86.7(3) ?
    O1S Zn2 O1S 4_777 5_567 93.3(3) ?
    O1S Zn2 O1S 3_675 5_567 86.7(3) ?
    O1S Zn2 O1S 4_777 . 180.000(2) ?
    O1S Zn2 O1S 3_675 . 93.3(3) ?
    O1S Zn2 O1S 5_567 . 86.7(3) ?
    O1S Zn2 O1S 4_777 6_657 93.3(3) ?
    O1S Zn2 O1S 3_675 6_657 180.0(6) ?
    O1S Zn2 O1S 5_567 6_657 93.3(3) ?
    O1S Zn2 O1S . 6_657 86.7(3) ?
    O1S Zn2 O1S 4_777 2_765 86.7(3) ?
    O1S Zn2 O1S 3_675 2_765 93.3(3) ?
    O1S Zn2 O1S 5_567 2_765 180.0(3) ?
    O1S Zn2 O1S . 2_765 93.3(3) ?
    O1S Zn2 O1S 6_657 2_765 86.7(3) ?
    Zn2 O1S H1SA . . 102.1 ?
    Zn2 O1S H1SB . . 118.7 ?
    H1SA O1S H1SB . . 95.5 ?
loop_
    _geom_torsion_atom_site_label_1
    _geom_torsion_atom_site_label_2
    _geom_torsion_atom_site_label_3
    _geom_torsion_atom_site_label_4
    _geom_torsion_site_symmetry_1
    _geom_torsion_site_symmetry_2
    _geom_torsion_site_symmetry_3
    _geom_torsion_site_symmetry_4
    _geom_torsion
    _geom_torsion_publ_flag
    O1 Zn1 N1 C3 3_665 . . . 133.0(3) ?
    O1 Zn1 N1 C3 . . . . 176.6(2) ?
    O1 Zn1 N1 C3 2_655 . . . -93.3(2) ?
    N1 Zn1 N1 C3 3_665 . . . 79.05(17) ?
    N1 Zn1 N1 C3 2_655 . . . -15.5(2) ?
    O1 Zn1 N1 C2 3_665 . . . -53.4(4) ?
    O1 Zn1 N1 C2 . . . . -9.84(16) ?
    O1 Zn1 N1 C2 2_655 . . . 80.30(17) ?
    N1 Zn1 N1 C2 3_665 . . . -107.4(2) ?
    N1 Zn1 N1 C2 2_655 . . . 158.04(18) ?
    O1 Zn1 O1 C1 3_665 . . . 173.28(19) ?
    O1 Zn1 O1 C1 2_655 . . . -94.7(2) ?
    N1 Zn1 O1 C1 3_665 . . . 95.86(19) ?
    N1 Zn1 O1 C1 2_655 . . . -52.4(4) ?
    N1 Zn1 O1 C1 . . . . 3.33(18) ?
    Zn1 O1 C1 O2 . . . . -172.2(2) ?
    Zn1 O1 C1 C2 . . . . 3.2(3) ?
    C3 N1 C2 C6 . . . . 3.6(4) ?
    Zn1 N1 C2 C6 . . . . -170.68(19) ?
    C3 N1 C2 C1 . . . . -171.6(2) ?
    Zn1 N1 C2 C1 . . . . 14.2(3) ?
    O1 C1 C2 N1 . . . . -12.2(3) ?
    O2 C1 C2 N1 . . . . 163.7(2) ?
    O1 C1 C2 C6 . . . . 172.7(2) ?
    O2 C1 C2 C6 . . . . -11.4(4) ?
    C2 N1 C3 C4 . . . . 1.5(4) ?
    Zn1 N1 C3 C4 . . . . 174.73(19) ?
    N1 C3 C4 C5 . . . . -3.8(4) ?
    C3 C4 C5 C6 . . . . 1.0(4) ?
    N1 C2 C6 C5 . . . . -6.1(4) ?
    C1 C2 C6 C5 . . . . 168.6(2) ?
    N1 C2 C6 C7 . . . . 171.1(2) ?
    C1 C2 C6 C7 . . . . -14.2(4) ?
    C4 C5 C6 C2 . . . . 3.7(4) ?
    C4 C5 C6 C7 . . . . -173.7(3) ?
    C2 C6 C7 O3 . . . . 121.4(3) ?
    C5 C6 C7 O3 . . . . -61.4(4) ?
    C2 C6 C7 O4 . . . . -63.4(3) ?
    C5 C6 C7 O4 . . . . 113.8(3) ?
loop_
    _geom_hbond_atom_site_label_D
    _geom_hbond_atom_site_label_H
    _geom_hbond_atom_site_label_A
    _geom_hbond_site_symmetry_A
    _geom_hbond_distance_DH
    _geom_hbond_distance_HA
    _geom_hbond_distance_DA
    _geom_hbond_angle_DHA
    _geom_hbond_publ_flag
    N1S H1SA O3 3_675 0.86 2.25 3.032(6) 150 y
    N1S H1SB O3 1_555 0.86 2.09 2.859(6) 149 y
    O4 H4O O1 5_567 0.85 2.59 3.101(3) 120 y
    O4 H4O O2 5_567 0.85 1.73 2.563(3) 167 y
data_global
_journal_date_recd_electronic     2012-04-28
_journal_date_accepted     2012-06-30
_journal_name_full     'Acta Crystallographica, Section E'
_journal_year     2012
_journal_volume     68
_journal_issue      8
_journal_page_first     m1035
_journal_page_last     m1035
_journal_paper_category     QM
_journal_paper_doi     10.1107/S160053681202987X
_journal_coeditor_code     HB6768
_publ_contact_author_name     'Masoumeh Tabatabaee'
_publ_contact_author_address
;
Department of Chemistry, Yazd Branch, Islamic Azad University, Yazd, Iran
;
_publ_contact_author_email     'tabatabaee45m@yahoo.com'
_publ_contact_author_fax     ?
_publ_contact_author_phone     '+983518117582'
_publ_section_title
;
Guanidinium hexaaquazinc(II)
bis[tris(3-carboxypyridine-2-carboxylato)zincate]
;
loop_
    _publ_author_name
    _publ_author_footnote
    _publ_author_address
    'Tabatabaee, Masoumeh' ?
;
Department of Chemistry, Yazd Branch, Islamic Azad University, Yazd, Iran
;
    'Derikvand, Zohreh' .
;
Department of Chemistry, Faculty of Science, Khorramabad Branch,
Islamic Azad University, Khorramabad, Iran
;
    'Attar Gharamaleki, Jafar' .
;
Faculty of Chemistry, Tarbiat Moallem University, 49 Mofateh Avenue,
Tehran, Iran
;
