# Supplementary material for: Guanidinium hexa­aqua­zinc(II) bis[tris­(3-carb­oxy­pyridine-2-carboxyl­ato)zincate]
Source: Acta Crystallogr Sect E Struct Rep Online. 2012 Jul 7;68(Pt 8):m1035. doi: 10.1107/S160053681202987X (PMC3414107; doi:10.1107/S160053681202987X)
Supplement: Supplementary file 2 [file e-68-m1035-Isup2.hkl]

# 
# h,k,l, Fc-squared, Fo-squared, sigma(Fo-squared) and status flag 
# 
data_I
_shelx_title ' a in P-3' 
_shelx_refln_list_code          4 
_shelx_F_calc_maximum      168.08 
_exptl_crystal_F_000       644.40 
_reflns_d_resolution_high  0.7338 
 
loop_ 
 _symmetry_equiv_pos_as_xyz 
 'x, y, z' 
 '-y, x-y, z' 
 '-x+y, -x, z' 
 '-x, -y, -z' 
 'y, -x+y, -z' 
 'x-y, x, -z' 
 
_cell_length_a    14.5775 
_cell_length_b    14.5775 
_cell_length_c     6.3506 
_cell_angle_alpha  90.000 
_cell_angle_beta   90.000 
_cell_angle_gamma 120.000 
 
_shelx_F_squared_multiplier     1.000 
 
loop_ 
 _refln_index_h 
 _refln_index_k 
 _refln_index_l 
 _refln_F_squared_calc 
 _refln_F_squared_meas 
 _refln_F_squared_sigma 
 _refln_observed_status 
   0   1   0      651.95      682.85     12.72 o 
  -1   2   0     3387.91     3499.90     35.75 o 
   0   2   0      463.00      630.90     17.13 o 
  -2   3   0      297.16      383.47     14.45 o 
  -1   3   0     3396.47     3663.15     57.79 o 
   0   3   0    11010.74    11893.46     56.57 o 
  -3   4   0     2567.38     2838.41     66.67 o 
  -2   4   0      186.71      186.29      7.81 o 
  -1   4   0     4411.98     5048.57    214.33 o 
   0   4   0       84.81       67.47      3.83 o 
  -4   5   0      761.57      826.80     25.24 o 
  -3   5   0       36.71       14.70      2.69 o 
  -2   5   0       90.99       74.09      7.41 o 
  -1   5   0       63.90       34.43      6.16 o 
   0   5   0      100.91      109.65      5.13 o 
  -5   6   0     1078.31     1241.29     36.49 o 
  -4   6   0     1206.11     1237.95     24.19 o 
  -3   6   0     2929.59     2956.89     60.11 o 
  -2   6   0      529.75      579.75     18.25 o 
  -1   6   0      858.44      860.88     22.49 o 
   0   6   0     4187.95     4919.06     94.52 o 
  -6   7   0       82.31       80.08      6.04 o 
  -5   7   0      777.97      715.10     17.87 o 
  -4   7   0     1812.75     1979.56     22.65 o 
  -3   7   0        0.74        1.26      4.15 o 
  -2   7   0     1281.02     1310.62     29.60 o 
  -1   7   0     1328.30     1482.70     32.03 o 
   0   7   0      762.54      801.46     14.39 o 
  -7   8   0      821.00      822.95     16.96 o 
  -6   8   0        1.95        2.67      3.42 o 
  -5   8   0     1443.99     1549.81     26.09 o 
  -4   8   0     3727.04     3856.53    141.28 o 
  -3   8   0       92.56       93.94     10.26 o 
  -2   8   0      704.08      802.66     25.28 o 
  -1   8   0     5469.62     5787.22    221.09 o 
   0   8   0      616.74      652.66     13.40 o 
  -8   9   0      110.36      110.25      7.73 o 
  -7   9   0      249.14      239.93     10.35 o 
  -6   9   0      965.74      942.25     28.40 o 
  -5   9   0      259.56      252.57     15.22 o 
  -4   9   0      137.58      107.69     11.48 o 
  -3   9   0     5835.02     6504.78    241.67 o 
  -2   9   0       11.32       11.56      6.79 o 
  -1   9   0       39.85       36.76      8.70 o 
   0   9   0      635.94      635.98     24.88 o 
  -9  10   0      158.79      154.23     14.11 o 
  -8  10   0     3496.05     3878.57    157.55 o 
  -7  10   0      147.99      145.57      9.03 o 
  -6  10   0      261.27      233.95     13.15 o 
  -5  10   0     1849.47     1943.65     90.19 o 
  -4  10   0     1434.96     1555.80     44.52 o 
  -3  10   0      729.77      755.75     27.79 o 
  -2  10   0     3244.11     3774.33     68.71 o 
  -1  10   0      236.84      207.31     16.33 o 
   0  10   0      267.55      229.27     16.96 o 
 -10  11   0     2039.66     2217.13     62.05 o 
  -9  11   0      165.32      154.82     14.12 o 
  -8  11   0       12.20       10.31      5.45 o 
  -7  11   0      684.58      667.44     17.19 o 
  -6  11   0        8.52       10.94      7.41 o 
  -5  11   0      317.09      343.05     19.92 o 
  -4  11   0     2607.91     2860.95     55.46 o 
  -3  11   0      123.51      116.27     13.98 o 
  -2  11   0     1111.81     1213.84     37.62 o 
  -1  11   0     1134.83     1085.64     35.87 o 
   0  11   0      179.04      163.03     16.50 o 
 -11  12   0      368.63      370.44     22.48 o 
 -10  12   0      148.32      120.49     14.55 o 
  -9  12   0       65.72       60.89     18.23 o 
  -8  12   0       33.45       33.64      9.26 o 
  -7  12   0      284.98      278.20     18.47 o 
  -6  12   0      228.48      216.50     17.24 o 
  -5  12   0       19.71       28.54      9.70 o 
  -4  12   0       19.64       14.20      8.49 o 
  -3  12   0       12.67       11.02      8.14 o 
  -2  12   0      236.29      182.17     18.32 o 
  -1  12   0       39.50       30.74     10.93 o 
   0  12   0      102.13       95.70     14.92 o 
 -12  13   0        6.87        4.21     15.22 o 
 -11  13   0      952.42     1011.66     59.49 o 
 -10  13   0      108.42       91.04     22.94 o 
  -9  13   0        1.04        1.70     12.72 o 
  -8  13   0     1496.07     1666.27     71.71 o 
  -7  13   0      266.85      226.73     19.03 o 
  -6  13   0       34.20       21.04      9.60 o 
  -5  13   0       37.26       30.61     10.97 o 
  -4  13   0      463.71      438.16     25.84 o 
  -3  13   0      338.24      306.12     23.09 o 
  -2  13   0      223.65      243.92     21.57 o 
  -1  13   0      332.77      286.52     21.97 o 
   0  13   0        8.75        0.30     14.22 o 
 -13  14   0      757.96      811.75     57.69 o 
 -12  14   0      169.45      176.77     31.65 o 
 -11  14   0       21.36       20.43     15.72 o 
 -10  14   0      781.67      759.87     53.38 o 
  -9  14   0       54.28       28.24     16.02 o 
  -8  14   0      481.19      445.39     40.26 o 
  -7  14   0     1089.70     1249.59     41.44 o 
  -6  14   0       21.49       17.17     10.06 o 
  -5  14   0      107.28       86.65     15.04 o 
  -4  14   0     1030.55     1097.70     41.21 o 
  -3  14   0      207.87      157.14     19.47 o 
  -2  14   0       50.11       21.80     11.18 o 
  -1  14   0      432.96      434.19     28.17 o 
   0  14   0      123.46       94.35     25.84 o 
 -14  15   0      266.25      257.00     40.86 o 
 -13  15   0       47.49       35.55     21.83 o 
 -12  15   0      521.34      533.62     48.27 o 
 -11  15   0        0.96       11.42     15.32 o 
 -10  15   0      145.67      131.70     27.14 o 
  -9  15   0      189.95      195.70     32.05 o 
  -8  15   0       15.68        9.11     16.43 o 
  -7  15   0       33.82       41.18     12.67 o 
  -6  15   0      187.09      203.24     27.24 o 
  -5  15   0      426.53      423.86     28.03 o 
  -4  15   0       28.13       15.50     11.59 o 
  -3  15   0      132.17      126.81     19.12 o 
  -2  15   0       31.71       35.36     13.98 o 
  -1  15   0       22.75       32.25     22.13 o 
   0  15   0      413.25      431.76     47.47 o 
 -15  16   0       86.46       97.75     29.45 o 
 -14  16   0      497.56      522.10     51.78 o 
 -13  16   0        0.33        3.61     17.53 o 
 -12  16   0       73.28       54.98     22.94 o 
 -11  16   0      296.14      321.29     43.47 o 
 -10  16   0        9.74       11.32     17.33 o 
  -9  16   0      110.29       88.14     25.34 o 
  -8  16   0      197.89      228.65     35.15 o 
  -7  16   0       43.70       35.65     19.73 o 
  -6  16   0      142.15      135.14     20.25 o 
  -5  16   0      777.50      842.56     39.96 o 
  -4  16   0      153.83      132.47     20.59 o 
  -3  16   0       57.21       40.06     15.38 o 
  -2  16   0       85.85       85.23     28.84 o 
  -1  16   0       15.36       -2.40     20.23 o 
   0  16   0        1.37        8.11     21.73 o 
 -16  17   0      310.00      315.39     47.17 o 
 -15  17   0       52.95       30.65     23.94 o 
 -14  17   0       99.23      103.16     29.85 o 
 -13  17   0      141.19      165.76     36.16 o 
 -12  17   0       31.01       22.23     20.23 o 
 -11  17   0      171.05      145.62     32.05 o 
 -10  17   0      581.13      661.72     55.69 o 
  -9  17   0        6.73        6.11     19.03 o 
  -8  17   0      206.15      166.46     32.95 o 
  -7  17   0      231.31      208.32     35.05 o 
  -6  17   0        0.34       -5.18     12.04 o 
  -5  17   0       47.01       29.74     15.36 o 
  -4  17   0      140.14      125.41     21.74 o 
  -3  17   0       10.97        2.40     18.53 o 
  -2  17   0       91.74       67.60     27.94 o 
  -1  17   0      215.59      205.72     41.06 o 
   0  17   0       53.52       44.77     25.74 o 
 -16  18   0        1.25        1.70     21.03 o 
 -15  18   0        7.48        4.81     22.23 o 
 -14  18   0       16.79       10.62     22.74 o 
 -13  18   0        0.37       -6.01     18.53 o 
 -12  18   0       96.60       83.13     31.25 o 
 -11  18   0       29.16       10.72     19.63 o 
 -10  18   0        0.30       -0.50     20.33 o 
  -9  18   0      302.88      289.05     43.87 o 
  -8  18   0       14.59        7.71     19.13 o 
  -7  18   0       51.74       28.84     23.54 o 
  -6  18   0      234.49      207.02     37.56 o 
  -5  18   0       20.23       24.98     16.14 o 
  -4  18   0      166.86      138.21     34.25 o 
  -3  18   0      312.02      328.61     49.28 o 
  -2  18   0        1.07        0.70     24.54 o 
 -14  19   0       89.11       73.91     31.05 o 
 -13  19   0        2.07        5.11     23.04 o 
 -12  19   0       28.17       15.72     24.44 o 
 -11  19   0       77.07       55.69     29.65 o 
 -10  19   0       78.64       42.27     25.44 o 
  -9  19   0       11.08       -6.31     21.43 o 
  -8  19   0      170.70      175.47     38.36 o 
  -7  19   0       21.42        6.21     24.04 o 
  -6  19   0        9.29        9.82     27.44 o 
  -1   1   1     1672.32     1671.93     49.23 o 
   0   1   1     7856.63     7151.22     45.71 o 
   1   1   1     2334.83     2197.95     21.99 o 
  -3   2   1      302.04      312.38     13.15 o 
  -2   2   1      907.49      729.08     40.59 o 
  -1   2   1     1980.64     1966.53     98.09 o 
   0   2   1     1942.47     2011.20     69.92 o 
   1   2   1    28249.98    29158.39    111.92 o 
   2   2   1      696.35      745.34     13.32 o 
  -5   3   1     4372.00     4674.21    106.56 o 
  -4   3   1      538.02      535.22     15.08 o 
  -3   3   1     1934.79     1878.32     33.42 o 
  -2   3   1       26.24       23.40      3.18 o 
  -1   3   1     1721.87     1579.66     98.46 o 
   0   3   1    10827.27    11744.56    455.87 o 
   2   3   1     3547.23     3560.04     65.87 o 
   3   3   1     1500.50     1714.80     21.45 o 
  -7   4   1      266.97      232.07      8.04 o 
  -6   4   1      699.71      653.50     15.81 o 
  -5   4   1      137.80      148.22     12.02 o 
  -4   4   1        9.44        6.11      2.58 o 
  -3   4   1      344.68      262.80     10.43 o 
  -2   4   1     4695.91     4843.52    146.68 o 
  -1   4   1     3398.58     3310.64    113.14 o 
   0   4   1     3577.24     3569.65     31.81 o 
   1   4   1     1449.78     1677.32     32.85 o 
   2   4   1     5078.27     6122.61    100.59 o 
   3   4   1     1584.83     1756.59     52.66 o 
   4   4   1       44.98       39.51      4.80 o 
  -9   5   1      805.11      872.54     27.99 o 
  -8   5   1      490.83      456.62     34.65 o 
  -7   5   1     1228.08     1300.62     42.51 o 
  -6   5   1     1369.17     1395.93     67.24 o 
  -5   5   1     1382.61     1322.22     50.80 o 
  -4   5   1      640.91      674.73     16.67 o 
  -3   5   1     3828.97     4150.74    149.72 o 
  -2   5   1     5188.53     5032.28    307.59 o 
  -1   5   1       16.40       18.22      3.49 o 
   0   5   1     3116.38     3600.54     82.08 o 
   2   5   1       22.58       20.90      4.21 o 
   3   5   1      685.25      722.19     21.31 o 
   4   5   1     1935.61     2058.74     31.25 o 
   5   5   1      373.54      410.35     20.65 o 
 -11   6   1       70.59       57.68     11.05 o 
 -10   6   1      223.69      241.12     16.38 o 
  -9   6   1     1155.31     1261.47     77.67 o 
  -8   6   1      529.32      495.92     20.79 o 
  -7   6   1      573.04      520.71     25.31 o 
  -6   6   1        5.02        4.69      3.14 o 
  -5   6   1      294.73      292.50      9.95 o 
  -4   6   1      218.45      251.36     16.57 o 
  -3   6   1     1135.99     1186.80     44.32 o 
  -2   6   1     2090.70     2151.84    189.58 o 
  -1   6   1     3281.93     3335.83    149.92 o 
   0   6   1      620.09      649.56     15.19 o 
   1   6   1      623.17      603.73     16.05 o 
   2   6   1       70.25       39.25      5.62 o 
   3   6   1      265.15      280.32     11.38 o 
   4   6   1     1390.21     1605.03     25.39 o 
   5   6   1      359.16      362.37     20.26 o 
   6   6   1        0.88        5.31      7.52 o 
 -13   7   1      913.25      960.34     36.22 o 
 -12   7   1     2010.94     2213.21     53.58 o 
 -11   7   1       13.43       10.44      7.57 o 
 -10   7   1     1204.88     1268.09     47.82 o 
  -9   7   1     2309.50     2559.91     48.95 o 
  -8   7   1       10.97       19.36      6.75 o 
  -7   7   1      157.28      141.81      8.31 o 
  -6   7   1     4132.58     4398.36     93.41 o 
  -5   7   1      169.61      151.84      8.07 o 
  -4   7   1      102.27      107.65      6.96 o 
  -3   7   1     5425.42     5623.67    354.78 o 
  -2   7   1       30.26       26.52      5.36 o 
  -1   7   1      204.39      229.78     13.12 o 
   0   7   1     1617.96     1680.01     42.35 o 
   1   7   1      184.85      179.46     19.18 o 
   2   7   1      393.42      413.30     14.02 o 
   3   7   1      170.85      167.09     10.06 o 
   4   7   1      229.94      227.40     16.36 o 
   5   7   1       25.19       13.85     10.37 o 
   6   7   1      976.83     1074.90     70.31 o 
   7   7   1      114.83       97.35     15.08 o 
 -15   8   1        6.04       -1.74     10.42 o 
 -14   8   1      735.97      699.57     32.94 o 
 -13   8   1       36.01       17.08      9.98 o 
 -12   8   1       83.45       70.29     12.21 o 
 -11   8   1     1604.56     1646.12     43.91 o 
 -10   8   1       70.44       64.64     11.54 o 
  -9   8   1      657.94      666.99     48.88 o 
  -8   8   1     3700.07     3625.90    187.64 o 
  -7   8   1      676.05      707.04     16.65 o 
  -6   8   1      387.71      342.15     12.15 o 
  -5   8   1     1206.93     1174.38    113.93 o 
  -4   8   1      474.20      433.82     34.41 o 
  -3   8   1     2615.98     2587.34    124.11 o 
  -2   8   1     1500.84     1553.57     22.22 o 
  -1   8   1      150.21      129.47     10.68 o 
   0   8   1      311.01      252.50     17.93 o 
   1   8   1     1329.28     1490.73     38.91 o 
   2   8   1       29.47       23.99      5.91 o 
   3   8   1       42.66       36.51      6.83 o 
   4   8   1     1061.74     1158.01     35.44 o 
   5   8   1       46.59       27.98     10.66 o 
   6   8   1       33.44       14.82     16.12 o 
   7   8   1      353.95      380.99     40.26 o 
   8   8   1        1.66        2.80     16.63 o 
 -17   9   1       37.47       15.32     20.23 o 
 -16   9   1      561.16      534.62     47.37 o 
 -15   9   1       46.59       30.06     13.27 o 
 -14   9   1       37.59       39.31     12.92 o 
 -13   9   1      902.19      955.60     37.14 o 
 -12   9   1      214.81      183.85     20.93 o 
 -11   9   1      278.20      278.71     19.86 o 
 -10   9   1     1029.25     1073.30     34.43 o 
  -9   9   1      524.03      531.16     23.45 o 
  -8   9   1       22.95       14.41      4.83 o 
  -7   9   1      757.49      659.91     20.82 o 
  -6   9   1        0.09       -1.21      3.95 o 
  -5   9   1      770.55      736.55     26.73 o 
  -4   9   1     1687.05     1628.46    116.27 o 
  -3   9   1       87.82       76.64      7.12 o 
  -2   9   1       19.55        7.54      3.81 o 
  -1   9   1     2740.24     3019.23    105.92 o 
   0   9   1        2.02       -0.17      6.22 o 
   1   9   1      815.49      801.12     28.30 o 
   2   9   1       59.25       55.80     10.66 o 
   3   9   1        1.75       -0.40     10.82 o 
   4   9   1       85.25       56.69     18.73 o 
   5   9   1      675.77      627.97     48.07 o 
   6   9   1      613.15      540.73     47.27 o 
   7   9   1      277.10      263.41     40.16 o 
   8   9   1      226.51      252.29     40.86 o 
   9   9   1        0.18        3.91     20.83 o 
 -19  10   1       24.17       42.87     26.84 o 
 -18  10   1       83.87       66.10     28.24 o 
 -17  10   1       64.75       46.17     23.94 o 
 -16  10   1       97.02       79.40     17.38 o 
 -15  10   1       87.18       82.30     25.39 o 
 -14  10   1        5.30       -0.41      9.23 o 
 -13  10   1      121.11      107.31     16.73 o 
 -12  10   1       10.81        8.10      8.79 o 
 -11  10   1      158.56      134.68     16.04 o 
 -10  10   1      240.39      226.46     42.47 o 
  -9  10   1     3339.16     3640.19     59.99 o 
  -8  10   1      403.41      378.43     14.17 o 
  -7  10   1      172.89      153.71      9.80 o 
  -6  10   1     2581.76     2754.20    113.94 o 
  -5  10   1       72.19       57.05      9.71 o 
  -4  10   1      166.86      144.74     18.20 o 
  -3  10   1     1066.01     1177.76     34.84 o 
  -2  10   1       11.81        4.21      6.40 o 
  -1  10   1        2.44       -1.39      6.75 o 
   0  10   1      797.16      858.63     53.43 o 
   1  10   1       94.82       70.09     11.98 o 
   2  10   1       11.89        3.81     12.22 o 
   3  10   1      277.37      269.92     32.05 o 
   4  10   1       99.83       66.70     22.03 o 
   5  10   1       81.18       68.31     23.64 o 
   6  10   1     1120.33     1110.31     68.71 o 
   7  10   1        6.44       -3.71     18.63 o 
   8  10   1      201.67      168.96     35.35 o 
   9  10   1      141.33      127.50     36.16 o 
 -19  11   1        8.39        6.61     24.64 o 
 -18  11   1       23.03        7.81     20.43 o 
 -17  11   1      178.12      205.46     25.21 o 
 -16  11   1        8.33       -3.12     12.17 o 
 -15  11   1       88.99      100.40     21.28 o 
 -14  11   1      189.63      214.26     32.50 o 
 -13  11   1       28.13       11.42     11.07 o 
 -12  11   1      269.40      229.00     20.58 o 
 -11  11   1     1065.15     1117.91     37.54 o 
 -10  11   1      329.05      361.66     39.66 o 
  -9  11   1      746.04      758.99     28.20 o 
  -8  11   1     1033.63     1042.49     32.05 o 
  -7  11   1      189.95      173.90     10.83 o 
  -6  11   1     2061.77     2284.66     47.95 o 
  -5  11   1     2583.69     2786.24     54.28 o 
  -4  11   1        1.52        2.48      6.94 o 
  -3  11   1     2579.64     2776.50     72.21 o 
  -2  11   1     1929.36     2219.23     50.96 o 
  -1  11   1        5.90        4.66      8.17 o 
   0  11   1       51.81       36.44     10.47 o 
   1  11   1      366.48      384.30     22.78 o 
   2  11   1       94.38       81.93     23.04 o 
   3  11   1      513.89      469.42     44.07 o 
   4  11   1      403.31      355.35     39.76 o 
   5  11   1       40.59       22.94     18.83 o 
   6  11   1        5.19        0.60     18.73 o 
   7  11   1       93.40      104.66     31.85 o 
   8  11   1        0.07        3.61     23.74 o 
 -19  12   1      193.86      175.57     39.96 o 
 -18  12   1       17.67       10.32     23.04 o 
 -17  12   1       39.40       30.40     15.79 o 
 -16  12   1      584.14      691.03     37.58 o 
 -15  12   1       55.06       44.68     14.52 o 
 -14  12   1       57.29       49.89     14.23 o 
 -13  12   1      184.46      204.48     21.40 o 
 -12  12   1       96.46       93.24     15.50 o 
 -11  12   1      435.04      398.04     23.68 o 
 -10  12   1      648.79      657.23     34.60 o 
  -9  12   1        1.50        4.01     11.72 o 
  -8  12   1      455.63      478.64     39.26 o 
  -7  12   1      623.94      629.52     27.14 o 
  -6  12   1      534.61      545.35     25.94 o 
  -5  12   1      329.67      322.69     20.94 o 
  -4  12   1      109.45      114.82     15.15 o 
  -3  12   1        6.10        6.12      8.64 o 
  -2  12   1      157.40      147.53     18.48 o 
  -1  12   1      313.30      318.31     22.17 o 
   0  12   1       24.31       11.58      9.72 o 
   1  12   1      282.28      291.15     37.56 o 
   2  12   1      301.47      301.36     38.46 o 
   3  12   1        0.51       -0.70     16.43 o 
   4  12   1      164.35      134.91     30.35 o 
   5  12   1        2.36        5.01     17.83 o 
   6  12   1        0.87       -8.41     21.53 o 
   7  12   1      153.22      117.58     36.36 o 
 -19  13   1       15.67       -0.20     24.54 o 
 -18  13   1       34.10       17.39     16.42 o 
 -17  13   1        1.26       -2.21     13.74 o 
 -16  13   1       11.98       17.54     13.67 o 
 -15  13   1      173.80      191.44     22.98 o 
 -14  13   1        6.08       11.56     12.04 o 
 -13  13   1      361.80      347.82     25.02 o 
 -12  13   1       24.47       26.04     17.43 o 
 -11  13   1       74.08       64.10     21.53 o 
 -10  13   1       13.20        6.31     13.72 o 
  -9  13   1      565.99      608.94     45.47 o 
  -8  13   1       18.30       13.12     13.92 o 
  -7  13   1      534.71      553.31     27.16 o 
  -6  13   1        8.28       -2.05      8.60 o 
  -5  13   1       24.83       11.99      9.60 o 
  -4  13   1        3.96        9.61      9.20 o 
  -3  13   1     1019.73     1130.27     40.39 o 
  -2  13   1      770.40      792.03     34.70 o 
  -1  13   1      178.43      167.31     19.81 o 
   0  13   1      542.64      539.93     46.47 o 
   1  13   1        0.33       -5.41     15.02 o 
   2  13   1      310.33      340.42     43.77 o 
   3  13   1      295.72      310.08     43.57 o 
   4  13   1       20.68       23.94     22.13 o 
   5  13   1        1.24       -3.51     20.73 o 
   6  13   1      127.94      136.61     36.36 o 
 -19  14   1       28.41       26.74     26.94 o 
 -18  14   1      108.64       91.64     31.55 o 
 -17  14   1      506.67      536.63     51.38 o 
 -16  14   1      155.29      159.04     32.45 o 
 -15  14   1       14.10       18.83     19.03 o 
 -14  14   1      667.15      610.24     51.58 o 
 -13  14   1       15.31       11.42     16.63 o 
 -12  14   1      103.06       82.73     25.54 o 
 -11  14   1       67.14       78.82     24.04 o 
 -10  14   1      360.29      333.91     37.66 o 
  -9  14   1       17.34       27.64     17.83 o 
  -8  14   1      112.22      114.18     24.84 o 
  -7  14   1      418.50      361.05     23.89 o 
  -6  14   1        3.44       -0.08      9.67 o 
  -5  14   1       12.40       11.60     10.33 o 
  -4  14   1       63.72       37.20     12.63 o 
  -3  14   1       29.40       25.83     12.03 o 
  -2  14   1      272.03      301.18     24.14 o 
  -1  14   1      282.22      271.12     38.16 o 
   0  14   1      105.41       91.64     25.34 o 
   1  14   1      525.39      530.02     49.78 o 
   2  14   1        4.80        6.51     19.73 o 
   3  14   1       48.95       29.25     23.74 o 
   4  14   1       62.71       57.49     27.04 o 
   5  14   1        4.33        0.30     25.34 o 
 -18  15   1       67.56       66.20     30.05 o 
 -17  15   1       33.31        8.61     22.74 o 
 -16  15   1       70.90       88.44     30.05 o 
 -15  15   1       17.81       12.32     21.63 o 
 -14  15   1      566.22      565.47     52.48 o 
 -13  15   1      392.03      358.65     41.66 o 
 -12  15   1      221.05      189.89     33.45 o 
 -11  15   1       68.22       46.87     20.83 o 
 -10  15   1      378.08      387.60     41.96 o 
  -9  15   1        0.47       -5.01     14.82 o 
  -8  15   1        0.99      -12.62     14.12 o 
  -7  15   1      830.87      918.51     58.79 o 
  -6  15   1        3.50        3.53     10.53 o 
  -5  15   1       26.67       26.19     12.96 o 
  -4  15   1      683.31      704.93     35.55 o 
  -3  15   1      104.96       72.88     16.56 o 
  -2  15   1       51.08       24.85     13.72 o 
  -1  15   1      422.35      478.44     46.87 o 
   0  15   1       25.13       18.23     21.23 o 
   1  15   1      193.78      175.47     35.65 o 
   2  15   1      166.46      176.27     37.36 o 
   3  15   1       10.75       16.53     24.24 o 
 -18  16   1      135.44      131.20     36.96 o 
 -17  16   1      197.66      208.82     39.56 o 
 -16  16   1       39.99       23.14     25.44 o 
 -15  16   1      164.27      164.45     35.45 o 
 -14  16   1        7.46        3.10     20.63 o 
 -13  16   1      184.92      153.64     34.25 o 
 -12  16   1      122.25      124.59     28.74 o 
 -11  16   1        0.71        1.30     16.93 o 
 -10  16   1       57.71       53.78     23.94 o 
  -9  16   1      826.47      936.54     62.20 o 
  -8  16   1      274.94      244.88     37.96 o 
  -7  16   1      100.37       95.65     26.24 o 
  -6  16   1      214.31      264.41     26.09 o 
  -5  16   1        8.63        6.54     12.39 o 
  -4  16   1      100.00       82.19     18.02 o 
  -3  16   1       96.92      101.17     19.62 o 
  -2  16   1        0.11       -2.50     19.13 o 
  -1  16   1       24.93       16.33     23.04 o 
   0  16   1       76.38       89.64     31.85 o 
   1  16   1        3.61        8.61     22.33 o 
   2  16   1       41.68       27.64     26.24 o 
 -17  17   1      152.42      128.90     35.25 o 
 -16  17   1       18.24       32.55     26.44 o 
 -15  17   1       66.98       48.07     25.94 o 
 -14  17   1      308.12      313.38     45.87 o 
 -13  17   1        0.72       -3.81     19.23 o 
 -12  17   1       29.34       25.94     23.64 o 
 -11  17   1      450.67      442.28     47.37 o 
 -10  17   1      152.70      114.88     31.05 o 
  -9  17   1       45.53       21.33     21.53 o 
  -8  17   1        3.31       11.12     20.13 o 
  -7  17   1       10.23       13.12     20.43 o 
  -6  17   1      195.29      161.25     31.35 o 
  -5  17   1      106.14      129.42     21.66 o 
  -4  17   1       24.48       25.00     16.04 o 
  -3  17   1       28.06        8.11     22.84 o 
  -2  17   1       72.74       80.92     30.45 o 
  -1  17   1        1.54       13.02     24.84 o 
   0  17   1       28.47       21.43     27.34 o 
 -16  18   1       65.17      114.48     35.35 o 
 -15  18   1        2.60        1.30     22.43 o 
 -14  18   1      148.37      133.61     36.76 o 
 -13  18   1      184.46      174.47     39.06 o 
 -12  18   1        4.50        8.51     20.63 o 
 -11  18   1       72.07       58.59     25.84 o 
 -10  18   1      274.76      282.84     43.37 o 
  -9  18   1        7.25        6.51     22.33 o 
  -8  18   1       41.59       20.23     21.43 o 
  -7  18   1      355.80      348.44     46.17 o 
  -6  18   1       23.80       24.24     24.04 o 
  -5  18   1       26.36       24.89     16.85 o 
  -4  18   1      461.36      452.20     50.18 o 
  -3  18   1       13.69       21.83     27.54 o 
  -2  18   1        2.43       -3.51     25.94 o 
 -14  19   1       10.82       -0.50     23.34 o 
 -13  19   1      143.10      152.33     39.16 o 
 -12  19   1      198.52      187.69     41.36 o 
 -11  19   1       23.73       10.42     21.43 o 
 -10  19   1       57.57       33.85     26.54 o 
  -9  19   1      104.59      105.66     33.45 o 
  -8  19   1      110.89       84.73     30.15 o 
  -7  19   1      438.06      410.43     49.48 o 
  -6  19   1       85.32       74.72     30.95 o 
  -1   1   2      322.62      291.90      9.96 o 
   0   1   2      131.56      109.82      6.46 o 
   1   1   2     1455.53     1459.73     22.07 o 
  -3   2   2        9.69        8.84      3.37 o 
  -2   2   2     2203.28     2475.42    151.48 o 
  -1   2   2     1426.40     1266.04     25.35 o 
   0   2   2      879.87      748.05     22.78 o 
   1   2   2      122.12      131.00      8.83 o 
   2   2   2     4030.31     4492.12     80.92 o 
  -5   3   2     4080.78     3956.47    126.08 o 
  -4   3   2      143.80      119.77      7.24 o 
  -3   3   2     1338.28     1233.05     27.32 o 
  -2   3   2     1151.83      986.97     42.97 o 
  -1   3   2     2843.05     2914.86     42.46 o 
   0   3   2     2285.10     2137.71     61.00 o 
   1   3   2     3096.16     3031.09     46.70 o 
   2   3   2     2181.39     2091.73     34.23 o 
   3   3   2      773.31      766.77     41.29 o 
  -7   4   2      672.49      665.53     17.09 o 
  -6   4   2      357.51      421.16     13.44 o 
  -5   4   2     1245.77     1395.17     30.65 o 
  -4   4   2     8497.13     8729.90    204.64 o 
  -3   4   2      890.74     1015.21     19.64 o 
  -2   4   2      287.74      286.50     10.85 o 
  -1   4   2     6777.88     6784.01    291.69 o 
   0   4   2     2844.54     3233.73     84.64 o 
   1   4   2     1867.34     2134.47     69.67 o 
   2   4   2     6065.04     6787.59    113.53 o 
   3   4   2        3.35        3.81      3.84 o 
   4   4   2      657.56      689.69     19.00 o 
  -9   5   2       34.81       38.45      6.26 o 
  -8   5   2     1482.53     1586.03     26.36 o 
  -7   5   2        3.03        5.00      4.01 o 
  -6   5   2     3673.85     3885.19     70.02 o 
  -5   5   2       15.16       23.47      4.68 o 
  -4   5   2      168.72      164.09      8.87 o 
  -3   5   2      128.62       93.68      7.42 o 
  -2   5   2      776.39      725.17     44.98 o 
  -1   5   2     2942.08     3186.52    139.82 o 
   0   5   2     4506.22     4884.51    131.54 o 
   1   5   2      326.77      341.49     12.76 o 
   2   5   2     6610.72     7491.58    334.25 o 
   3   5   2      245.77      216.47     11.13 o 
   4   5   2      232.87      236.66     11.69 o 
   5   5   2       15.66        9.58      7.42 o 
 -11   6   2     1149.42     1258.59     59.64 o 
 -10   6   2       13.11       13.14      7.83 o 
  -9   6   2     1028.80     1092.58     21.87 o 
  -8   6   2      666.76      652.96     29.54 o 
  -7   6   2       44.43       32.94      5.55 o 
  -6   6   2      811.32      746.50     31.76 o 
  -5   6   2     1689.21     1604.47     26.52 o 
  -4   6   2     1201.41     1195.27     23.02 o 
  -3   6   2     3196.90     3506.24    134.60 o 
  -2   6   2     1030.33      880.03     35.36 o 
  -1   6   2     2211.32     2510.72    131.69 o 
   0   6   2       49.88       43.34      6.05 o 
   1   6   2     3821.02     3889.64     43.15 o 
   2   6   2      235.72      266.91     13.08 o 
   3   6   2      576.51      585.37     17.98 o 
   4   6   2      294.35      263.08     31.85 o 
   5   6   2      363.32      359.16     53.78 o 
   6   6   2        5.67        7.01      8.53 o 
 -13   7   2      213.20      242.47     21.24 o 
 -12   7   2       34.95       26.14     10.34 o 
 -11   7   2      170.65      175.28     22.63 o 
 -10   7   2      172.45      187.56     16.71 o 
  -9   7   2      116.59      102.07      8.46 o 
  -8   7   2      468.45      422.93     16.47 o 
  -7   7   2      277.00      225.31     11.01 o 
  -6   7   2     1970.93     2105.68     95.79 o 
  -5   7   2       61.94       45.35      6.65 o 
  -4   7   2     2344.89     2165.04     85.79 o 
  -3   7   2      294.53      254.38     12.61 o 
  -2   7   2     1177.92     1179.42     59.65 o 
  -1   7   2       71.55       47.23      8.16 o 
   0   7   2       46.18       50.15      6.86 o 
   1   7   2      884.70      942.18     23.65 o 
   2   7   2     1955.88     2096.25     33.83 o 
   3   7   2        9.31        9.27      5.43 o 
   4   7   2      644.95      691.76     63.30 o 
   5   7   2       15.49       24.22     10.03 o 
   6   7   2      133.72      121.72     17.83 o 
   7   7   2      130.99      116.92     19.63 o 
 -15   8   2      540.07      559.75     41.66 o 
 -14   8   2        0.91        1.90      9.84 o 
 -13   8   2     1094.10     1167.02    101.26 o 
 -12   8   2      679.48      740.83     32.79 o 
 -11   8   2       22.18       11.67      8.89 o 
 -10   8   2      177.99      161.26     16.63 o 
  -9   8   2      889.46      916.62     77.57 o 
  -8   8   2      124.39       99.02      9.90 o 
  -7   8   2       95.28       58.41      7.25 o 
  -6   8   2     1033.15      926.90     21.81 o 
  -5   8   2      694.37      605.29     17.74 o 
  -4   8   2      113.34      102.59      8.70 o 
  -3   8   2      503.72      446.96     22.86 o 
  -2   8   2        5.19        5.45      4.59 o 
  -1   8   2       10.29        2.94      4.46 o 
   0   8   2     1159.17     1172.60     25.23 o 
   1   8   2     1212.32     1288.52     89.01 o 
   2   8   2      878.92      926.64     34.58 o 
   3   8   2      308.40      356.60     26.29 o 
   4   8   2       25.74       17.17      9.69 o 
   5   8   2      702.56      737.32     60.14 o 
   6   8   2      869.66      892.67     58.29 o 
   7   8   2       61.17       57.09     21.73 o 
   8   8   2      112.98       94.04     28.04 o 
 -17   9   2      164.41      151.13     33.65 o 
 -16   9   2       11.61       -1.77     12.00 o 
 -15   9   2      127.87      127.71     19.05 o 
 -14   9   2     1065.38     1171.82     44.08 o 
 -13   9   2        2.12        2.61      9.26 o 
 -12   9   2      259.39      240.94     20.24 o 
 -11   9   2      457.44      435.16     25.26 o 
 -10   9   2      108.83      127.15     27.39 o 
  -9   9   2      744.73      744.16     29.33 o 
  -8   9   2      376.68      328.28     13.97 o 
  -7   9   2       35.77       21.71      5.89 o 
  -6   9   2      731.07      733.70     40.37 o 
  -5   9   2      351.85      332.58     24.72 o 
  -4   9   2      338.75      275.19     34.78 o 
  -3   9   2      118.95      115.01     19.61 o 
  -2   9   2      347.93      325.82     22.80 o 
  -1   9   2       75.48       58.71      7.95 o 
   0   9   2        4.17        3.14      5.10 o 
   1   9   2      521.78      514.49     18.52 o 
   2   9   2        0.76       -2.64      5.93 o 
   3   9   2       10.18       -6.41     12.22 o 
   4   9   2       89.37       93.64     23.04 o 
   5   9   2       33.17       36.76     20.53 o 
   6   9   2       59.71       48.67     23.14 o 
   7   9   2      201.32      176.17     34.05 o 
   8   9   2        5.36        4.41     18.33 o 
   9   9   2      138.34      151.03     37.16 o 
 -19  10   2       42.94       14.62     26.74 o 
 -18  10   2       23.79        8.01     22.94 o 
 -17  10   2       57.86       47.07     25.04 o 
 -16  10   2        2.68        0.73     12.67 o 
 -15  10   2      239.83      219.88     23.47 o 
 -14  10   2      117.20      119.24     34.80 o 
 -13  10   2      703.73      734.05     34.80 o 
 -12  10   2       99.41      109.24     27.44 o 
 -11  10   2      413.77      391.73     24.07 o 
 -10  10   2      961.97      919.77     36.76 o 
  -9  10   2       30.51       33.86      9.74 o 
  -8  10   2      539.92      513.42     25.68 o 
  -7  10   2     1615.31     1559.02     55.85 o 
  -6  10   2      122.08      109.14     10.06 o 
  -5  10   2     2114.35     2254.64    103.69 o 
  -4  10   2     1690.83     1749.39     97.76 o 
  -3  10   2        0.28        0.70      5.17 o 
  -2  10   2      979.06      974.32     23.43 o 
  -1  10   2       74.31       70.36     12.66 o 
   0  10   2     1227.05     1287.88     39.27 o 
   1  10   2      391.70      429.38     23.90 o 
   2  10   2      251.58      241.57     32.85 o 
   3  10   2      145.01      147.83     28.04 o 
   4  10   2      761.69      779.40     55.99 o 
   5  10   2      569.67      563.27     49.38 o 
   6  10   2        8.82        8.71     18.33 o 
   7  10   2       40.66       34.05     23.74 o 
   8  10   2      106.00      100.15     30.85 o 
   9  10   2        1.70        0.00     23.84 o 
 -19  11   2       49.24       46.07     27.44 o 
 -18  11   2       58.36       66.20     28.84 o 
 -17  11   2       16.45        9.44     14.76 o 
 -16  11   2      210.48      198.17     24.29 o 
 -15  11   2      940.11     1158.03     53.48 o 
 -14  11   2      436.22      427.45     34.60 o 
 -13  11   2        2.06        5.07     10.30 o 
 -12  11   2      657.81      719.53     33.28 o 
 -11  11   2       94.20       75.55     14.33 o 
 -10  11   2      781.39      768.65     34.95 o 
  -9  11   2      519.06      580.16     67.75 o 
  -8  11   2      149.79      133.27     11.60 o 
  -7  11   2      422.38      404.08     16.78 o 
  -6  11   2      386.08      376.24     27.13 o 
  -5  11   2        5.66        1.56      7.48 o 
  -4  11   2      174.88      149.98     16.68 o 
  -3  11   2       15.68       13.68      8.81 o 
  -2  11   2      134.00      118.40     15.77 o 
  -1  11   2      298.04      285.74     20.95 o 
   0  11   2     1041.04     1124.87     45.07 o 
   1  11   2       44.57       32.52     11.63 o 
   2  11   2     1478.86     1362.60     71.01 o 
   3  11   2      348.98      336.32     38.66 o 
   4  11   2       43.68       45.57     21.63 o 
   5  11   2      277.26      236.96     38.16 o 
   6  11   2      311.60      373.38     48.98 o 
   7  11   2        7.53       19.23     23.74 o 
   8  11   2      172.16      169.96     41.06 o 
 -19  12   2       44.85       23.84     27.84 o 
 -18  12   2       81.78       59.79     29.04 o 
 -17  12   2       34.98       44.89     17.60 o 
 -16  12   2        3.38        1.39     13.08 o 
 -15  12   2      362.91      348.84     27.90 o 
 -14  12   2       34.36       28.29     13.44 o 
 -13  12   2       79.14       77.76     15.41 o 
 -12  12   2     1489.33     1524.89     48.03 o 
 -11  12   2      175.16      189.66     20.36 o 
 -10  12   2       11.92       18.50     10.17 o 
  -9  12   2     2475.17     2472.23    175.92 o 
  -8  12   2     1036.17     1144.16     60.49 o 
  -7  12   2      164.36      161.79     17.12 o 
  -6  12   2     1045.49     1097.07     37.40 o 
  -5  12   2      883.89      962.56     35.81 o 
  -4  12   2       56.45       52.67     12.53 o 
  -3  12   2       15.35       13.56      9.38 o 
  -2  12   2      653.49      746.84     33.33 o 
  -1  12   2       18.41        9.78      9.62 o 
   0  12   2        2.26        3.03     10.33 o 
   1  12   2      341.66      356.15     38.76 o 
   2  12   2       41.34       19.13     18.73 o 
   3  12   2        4.58        7.41     16.83 o 
   4  12   2       47.51       67.80     25.44 o 
   5  12   2       17.74       26.34     21.83 o 
   6  12   2       12.62       13.32     24.34 o 
   7  12   2      153.42      141.92     39.46 o 
 -18  13   2       33.25       35.00     18.69 o 
 -17  13   2       22.55       17.48     16.43 o 
 -16  13   2      107.72      120.86     21.65 o 
 -15  13   2       33.64       22.36     14.82 o 
 -14  13   2        7.40        6.30     11.88 o 
 -13  13   2        3.25       -6.87     10.98 o 
 -12  13   2      225.15      271.02     36.86 o 
 -11  13   2      201.74      206.92     33.25 o 
 -10  13   2      260.90      279.83     34.75 o 
  -9  13   2      320.23      315.69     34.85 o 
  -8  13   2      407.14      404.62     38.96 o 
  -7  13   2      580.71      626.75     29.96 o 
  -6  13   2       17.40       11.66      9.50 o 
  -5  13   2       11.47        6.17      9.59 o 
  -4  13   2      264.34      279.59     22.37 o 
  -3  13   2       52.44       52.70     13.83 o 
  -2  13   2      962.58     1004.47     40.08 o 
  -1  13   2      159.46      207.11     22.33 o 
   0  13   2        0.62        4.11     17.63 o 
   1  13   2      524.37      529.01     49.58 o 
   2  13   2        5.56        8.01     18.43 o 
   3  13   2       31.60       56.39     25.54 o 
   4  13   2       61.84       30.75     22.53 o 
   5  13   2        1.96      -12.52     21.13 o 
 -18  14   2      255.67      235.36     42.97 o 
 -17  14   2      124.11       74.61     28.34 o 
 -16  14   2        5.29        2.00     20.03 o 
 -15  14   2      222.46      268.41     40.16 o 
 -14  14   2        0.49        3.51     16.73 o 
 -13  14   2       87.00      124.89     30.45 o 
 -12  14   2       38.66       49.18     20.93 o 
 -11  14   2       36.75       48.78     22.13 o 
 -10  14   2       81.90       60.99     21.73 o 
  -9  14   2      231.18      286.64     35.76 o 
  -8  14   2      197.97      175.47     31.45 o 
  -7  14   2       12.49        8.60     10.30 o 
  -6  14   2       62.28       79.07     15.22 o 
  -5  14   2       55.82       45.47     13.96 o 
  -4  14   2      954.40      955.70     40.10 o 
  -3  14   2      673.08      732.18     35.90 o 
  -2  14   2        4.24       -1.42     11.21 o 
  -1  14   2      196.77      145.12     30.15 o 
   0  14   2      200.02      222.54     37.86 o 
   1  14   2        1.19        3.41     20.13 o 
   2  14   2       76.20       63.60     27.14 o 
   3  14   2       92.20       80.62     30.45 o 
   4  14   2       11.05       20.43     26.54 o 
 -18  15   2       30.65       30.35     26.84 o 
 -17  15   2       82.19       85.53     31.65 o 
 -16  15   2       10.04       11.22     21.03 o 
 -15  15   2       87.71       67.30     26.44 o 
 -14  15   2       93.03      125.79     31.95 o 
 -13  15   2       10.06       15.52     19.33 o 
 -12  15   2      273.94      255.29     39.96 o 
 -11  15   2       23.02        1.50     16.43 o 
 -10  15   2      313.49      280.13     38.96 o 
  -9  15   2       75.60       59.39     21.83 o 
  -8  15   2      590.42      702.98     53.98 o 
  -7  15   2       13.31       16.63     17.83 o 
  -6  15   2      264.61      294.69     25.05 o 
  -5  15   2      110.04      127.21     19.58 o 
  -4  15   2       17.10       13.63     12.59 o 
  -3  15   2       19.94       11.65     12.88 o 
  -2  15   2      710.77      711.70     56.39 o 
  -1  15   2       27.76       17.53     20.83 o 
   0  15   2       19.17       15.32     22.23 o 
   1  15   2      161.71      170.06     38.46 o 
   2  15   2        0.01       54.28     29.04 o 
   3  15   2        0.97      -11.92     23.24 o 
 -17  16   2       59.01       62.00     29.14 o 
 -16  16   2       36.91       42.37     25.84 o 
 -15  16   2       19.48       -2.00     22.13 o 
 -14  16   2      157.44      153.64     37.36 o 
 -13  16   2      290.94      323.50     44.97 o 
 -12  16   2       59.13       46.17     25.24 o 
 -11  16   2       10.34        6.51     19.53 o 
 -10  16   2      435.17      425.66     45.37 o 
  -9  16   2      200.67      157.44     33.25 o 
  -8  16   2        9.77       15.02     19.13 o 
  -7  16   2      203.46      173.57     34.15 o 
  -6  16   2      294.67      279.73     26.12 o 
  -5  16   2      479.60      493.59     32.50 o 
  -4  16   2      208.91      234.32     25.99 o 
  -3  16   2        4.87        7.12     14.05 o 
  -2  16   2      160.43      147.43     34.35 o 
  -1  16   2       42.74       45.07     24.14 o 
   0  16   2       11.63       16.33     22.63 o 
   1  16   2       48.37       42.57     29.35 o 
 -16  17   2       35.37       28.74     25.44 o 
 -15  17   2      121.16      131.50     33.95 o 
 -14  17   2       69.45       30.45     25.64 o 
 -13  17   2      159.95      153.24     34.95 o 
 -12  17   2      270.13      259.90     43.27 o 
 -11  17   2        0.09       -5.11     19.53 o 
 -10  17   2       30.89       31.95     21.43 o 
  -9  17   2       14.12       15.92     19.43 o 
  -8  17   2       17.65        0.50     19.73 o 
  -7  17   2       71.58       61.90     26.14 o 
  -6  17   2       40.96       43.47     23.64 o 
  -5  17   2       39.26       39.18     16.91 o 
  -4  17   2        9.10        1.74     14.62 o 
  -3  17   2       12.73       -0.70     22.94 o 
  -2  17   2        2.59       -1.40     24.04 o 
  -1  17   2        8.70       -2.50     25.04 o 
 -15  18   2      145.88       85.73     31.95 o 
 -14  18   2      257.22      264.61     46.07 o 
 -13  18   2        7.72       -3.61     23.04 o 
 -12  18   2      331.66      327.00     47.67 o 
 -11  18   2       17.75       14.72     23.54 o 
 -10  18   2        1.42       -2.00     21.13 o 
  -9  18   2      129.74       67.90     29.75 o 
  -8  18   2      238.50      241.37     42.67 o 
  -7  18   2       48.22       10.72     22.84 o 
  -6  18   2      159.55      128.10     34.25 o 
  -5  18   2      223.31      283.19     30.86 o 
  -4  18   2       63.41       59.49     29.25 o 
  -3  18   2        5.08        4.01     26.24 o 
 -12  19   2       23.78        0.90     23.94 o 
 -11  19   2        9.46        0.80     23.94 o 
 -10  19   2      200.69      237.97     44.87 o 
  -9  19   2        0.04      -10.42     26.94 o 
  -8  19   2       73.84       57.69     30.15 o 
  -7  19   2       47.85       59.59     30.55 o 
   0   0   3      410.03      352.14     23.54 o 
  -1   1   3      189.15      219.55     10.84 o 
   0   1   3      286.87      228.39     14.60 o 
   1   1   3     2638.88     2464.37     89.43 o 
  -3   2   3      109.80       86.81      8.43 o 
  -2   2   3      743.51      700.26     18.94 o 
  -1   2   3       91.04      118.77      8.83 o 
   0   2   3      941.32      856.54     20.99 o 
   1   2   3     3778.79     3773.18     63.67 o 
   2   2   3     1702.48     1619.97     29.33 o 
  -5   3   3       15.04       10.73      4.55 o 
  -4   3   3      309.00      252.68     12.15 o 
  -3   3   3     2803.45     2601.48     36.70 o 
  -2   3   3       23.35       15.29      4.67 o 
  -1   3   3     2647.26     2562.13     58.52 o 
   0   3   3      513.83      452.40     15.69 o 
   1   3   3     1057.77     1000.07     23.26 o 
   2   3   3        4.83        1.48      4.18 o 
   3   3   3     1101.22     1072.59     24.88 o 
  -7   4   3      120.95       99.60      9.69 o 
  -6   4   3     2558.03     2688.48    100.22 o 
  -5   4   3     1765.15     1814.10     61.40 o 
  -4   4   3      437.14      362.48     14.55 o 
  -3   4   3      130.17       83.62      8.12 o 
  -2   4   3      187.13      140.11      9.66 o 
  -1   4   3      511.32      486.51     18.99 o 
   0   4   3     1665.90     1573.76     58.54 o 
   1   4   3     1819.60     1972.07     35.50 o 
   2   4   3     2453.35     2582.04     73.31 o 
   3   4   3      137.54      117.01     10.14 o 
   4   4   3     1477.52     1628.20     31.92 o 
  -9   5   3      214.16      207.71     13.15 o 
  -8   5   3       38.86       19.61      6.17 o 
  -7   5   3     2617.72     2582.59     39.09 o 
  -6   5   3       41.79       42.01      7.15 o 
  -5   5   3      408.40      365.80     19.87 o 
  -4   5   3     4323.12     4232.89    115.90 o 
  -3   5   3      285.18      277.08     13.14 o 
  -2   5   3     2370.44     2454.51     36.96 o 
  -1   5   3     1361.93     1388.22     38.72 o 
   0   5   3     1002.44      935.14     49.34 o 
   1   5   3     2581.10     2682.15     50.51 o 
   2   5   3      160.62      141.33     10.99 o 
   3   5   3      400.67      415.26     17.00 o 
   4   5   3      440.63      427.60     17.51 o 
   5   5   3      885.12      935.22     35.16 o 
 -11   6   3      184.33      159.39     17.95 o 
 -10   6   3      117.79      117.97     15.78 o 
  -9   6   3      550.77      571.70     19.73 o 
  -8   6   3      870.79      822.29     22.85 o 
  -7   6   3      542.59      522.22     18.26 o 
  -6   6   3     1794.55     1800.97     83.54 o 
  -5   6   3        8.54       11.87      5.40 o 
  -4   6   3     3593.73     3831.98    114.04 o 
  -3   6   3      821.45      723.73     20.88 o 
  -2   6   3      392.76      350.50     15.02 o 
  -1   6   3      814.92      868.29     32.12 o 
   0   6   3      307.75      273.38     13.71 o 
   1   6   3        7.54        2.78      4.89 o 
   2   6   3      453.62      445.86     17.70 o 
   3   6   3      832.86      876.32     26.53 o 
   4   6   3      430.16      416.88     17.81 o 
   5   6   3      289.49      266.73     25.39 o 
   6   6   3        4.52        4.04      9.53 o 
 -13   7   3      732.47      747.13     65.90 o 
 -12   7   3     1260.73     1281.44     44.29 o 
 -11   7   3      479.19      506.89     28.08 o 
 -10   7   3       95.31       86.80     14.20 o 
  -9   7   3       81.74       70.43      9.34 o 
  -8   7   3       54.45       41.35      7.67 o 
  -7   7   3      919.01      914.89     28.68 o 
  -6   7   3      571.54      529.01     18.57 o 
  -5   7   3      963.59      874.03     25.80 o 
  -4   7   3      321.21      289.66     14.87 o 
  -3   7   3      941.02      956.82     34.38 o 
  -2   7   3      555.04      506.49     38.62 o 
  -1   7   3      145.59      129.27     13.53 o 
   0   7   3       38.97       28.69      6.77 o 
   1   7   3      768.58      789.04     23.38 o 
   2   7   3        7.50        5.08      5.78 o 
   3   7   3      661.67      675.37     22.46 o 
   4   7   3        9.24        6.52      8.56 o 
   5   7   3       46.23       19.03     10.32 o 
   6   7   3      106.52      106.99     16.96 o 
   7   7   3      109.25      116.71     25.59 o 
 -15   8   3       19.80        6.53     12.53 o 
 -14   8   3      353.10      331.82     26.02 o 
 -13   8   3      989.69     1058.13     65.10 o 
 -12   8   3       75.25       69.49     14.22 o 
 -11   8   3      319.47      222.12     21.35 o 
 -10   8   3       52.25       46.47     11.99 o 
  -9   8   3        1.44       -0.13      7.64 o 
  -8   8   3      485.58      471.43     31.11 o 
  -7   8   3       61.94       36.23      7.51 o 
  -6   8   3       34.89       19.94      6.23 o 
  -5   8   3      881.06      834.44     23.62 o 
  -4   8   3       71.69       55.99     10.34 o 
  -3   8   3      390.17      339.27     18.31 o 
  -2   8   3      914.04      968.57     77.29 o 
  -1   8   3      101.40       75.61      9.41 o 
   0   8   3      331.40      290.09     15.17 o 
   1   8   3     1288.81     1422.21     37.99 o 
   2   8   3     1190.61     1245.24     30.42 o 
   3   8   3      235.64      224.56     19.15 o 
   4   8   3      514.30      523.76     28.44 o 
   5   8   3      134.65      120.69     18.12 o 
   6   8   3       72.71       83.24     16.22 o 
   7   8   3       81.30       69.41     24.44 o 
   8   8   3      190.94      177.67     35.15 o 
 -17   9   3       46.40       37.96     25.14 o 
 -16   9   3      289.62      317.04     30.07 o 
 -15   9   3       28.84       27.46     14.41 o 
 -14   9   3       26.25       23.98     13.15 o 
 -13   9   3      946.33      942.24     40.61 o 
 -12   9   3      155.44      164.23     20.36 o 
 -11   9   3       61.37       41.36     12.21 o 
 -10   9   3      735.76      751.42     33.12 o 
  -9   9   3      158.80      168.57     17.81 o 
  -8   9   3      185.27      203.62     15.96 o 
  -7   9   3      577.31      522.03     26.08 o 
  -6   9   3      329.29      308.93     15.35 o 
  -5   9   3      682.56      657.66     49.66 o 
  -4   9   3      670.88      683.64     38.44 o 
  -3   9   3     2076.51     2001.45    109.66 o 
  -2   9   3       59.50       52.05     10.28 o 
  -1   9   3       69.15       64.19      9.25 o 
   0   9   3       64.19       75.98     10.06 o 
   1   9   3      151.66      131.82     12.55 o 
   2   9   3      109.22      114.51     20.03 o 
   3   9   3      710.24      729.26     42.32 o 
   4   9   3      194.13      180.68     32.75 o 
   5   9   3       55.90       37.56     19.13 o 
   6   9   3        9.35       -2.50     17.63 o 
   7   9   3       17.70       12.02     20.23 o 
   8   9   3        1.58        2.20     22.43 o 
   9   9   3       13.50       14.22     22.63 o 
 -18  10   3       73.39       89.04     32.65 o 
 -17  10   3        3.14       -0.10     20.13 o 
 -16  10   3       25.78       14.77     14.71 o 
 -15  10   3      174.96      198.35     32.55 o 
 -14  10   3      412.30      422.41     29.92 o 
 -13  10   3       25.32       11.03     11.32 o 
 -12  10   3       65.84       61.98     15.27 o 
 -11  10   3       51.33       25.12     13.22 o 
 -10  10   3      248.72      244.30     20.78 o 
  -9  10   3      267.24      237.62     19.63 o 
  -8  10   3      147.85      161.16     13.88 o 
  -7  10   3      220.05      194.54     13.25 o 
  -6  10   3       14.65        7.50      6.38 o 
  -5  10   3     1307.71     1303.42     43.60 o 
  -4  10   3       31.33       19.51      6.95 o 
  -3  10   3      233.95      180.51     18.52 o 
  -2  10   3        4.43        7.33      6.52 o 
  -1  10   3      593.22      619.57     22.28 o 
   0  10   3       94.68       80.67     10.99 o 
   1  10   3     1349.08     1536.57     58.64 o 
   2  10   3      206.83      183.68     32.15 o 
   3  10   3      706.97      701.08     53.78 o 
   4  10   3      293.99      340.12     40.96 o 
   5  10   3       56.89       49.98     22.43 o 
   6  10   3      194.03      162.45     34.45 o 
   7  10   3       28.85       29.35     23.14 o 
   8  10   3        2.21       17.43     25.54 o 
 -18  11   3        0.21       -4.61     23.64 o 
 -17  11   3      174.14      147.35     24.54 o 
 -16  11   3      402.60      408.02     32.90 o 
 -15  11   3      317.62      234.76     26.13 o 
 -14  11   3       47.81       27.75     13.27 o 
 -13  11   3     1259.90     1381.51     49.65 o 
 -12  11   3       18.32       21.79     11.96 o 
 -11  11   3      250.93      235.33     55.18 o 
 -10  11   3      954.40     1032.78     58.49 o 
  -9  11   3      165.31      198.34     30.65 o 
  -8  11   3      626.59      566.97     21.55 o 
  -7  11   3      497.44      494.10     25.67 o 
  -6  11   3       35.94       27.35      7.92 o 
  -5  11   3      227.21      189.82     13.86 o 
  -4  11   3       15.88       15.02      7.40 o 
  -3  11   3       40.32       46.62     12.26 o 
  -2  11   3     1220.55     1316.14     71.41 o 
  -1  11   3      448.09      513.47     28.50 o 
   0  11   3       37.48       16.71     10.71 o 
   1  11   3      379.64      355.05     39.46 o 
   2  11   3      483.94      485.65     46.37 o 
   3  11   3       45.15       49.48     22.33 o 
   4  11   3       15.04       22.84     19.83 o 
   5  11   3       97.78      111.57     30.35 o 
   6  11   3        7.37       -7.01     21.53 o 
   7  11   3        1.15       -5.41     23.14 o 
 -17  12   3       36.47       20.07     17.67 o 
 -16  12   3      155.94      151.91     23.74 o 
 -15  12   3      207.05      223.77     30.75 o 
 -14  12   3       25.87       15.35     13.73 o 
 -13  12   3      281.88      289.19     49.68 o 
 -12  12   3      332.37      316.09     35.96 o 
 -11  12   3      125.69      110.45     17.49 o 
 -10  12   3     1039.51     1077.61     49.28 o 
  -9  12   3      218.49      220.83     30.20 o 
  -8  12   3       57.75       52.80     12.47 o 
  -7  12   3      383.39      330.07     22.59 o 
  -6  12   3      497.03      497.31     27.47 o 
  -5  12   3       47.15       26.02     11.10 o 
  -4  12   3      535.43      496.56     28.64 o 
  -3  12   3      283.88      354.56     25.03 o 
  -2  12   3      512.58      526.04     32.25 o 
  -1  12   3      692.60      682.00     33.81 o 
   0  12   3      167.87      214.28     22.82 o 
   1  12   3        3.22        8.21     18.03 o 
   2  12   3       87.80       76.22     25.34 o 
   3  12   3      104.97      111.77     30.75 o 
   4  12   3       31.17       30.05     23.14 o 
   5  12   3       17.28        1.00     22.03 o 
   6  12   3       10.87        7.81     24.14 o 
 -18  13   3       80.75       67.46     22.55 o 
 -17  13   3       23.27       41.26     19.28 o 
 -16  13   3      163.20      153.67     24.65 o 
 -15  13   3      266.36      262.07     28.44 o 
 -14  13   3       97.46       76.60     18.89 o 
 -13  13   3       60.63       49.92     15.61 o 
 -12  13   3      604.65      610.64     51.28 o 
 -11  13   3      224.67      288.64     38.86 o 
 -10  13   3       68.94       65.90     21.83 o 
  -9  13   3      302.77      282.64     37.36 o 
  -8  13   3      126.95      132.20     27.14 o 
  -7  13   3        8.57        5.26     10.11 o 
  -6  13   3      125.91       85.12     15.49 o 
  -5  13   3      310.05      353.56     25.56 o 
  -4  13   3      505.93      532.36     30.65 o 
  -3  13   3      248.06      259.01     24.74 o 
  -2  13   3      379.28      421.29     28.30 o 
  -1  13   3      256.25      238.70     24.09 o 
   0  13   3        3.59        0.40     16.83 o 
   1  13   3      309.53      343.13     45.87 o 
   2  13   3       39.88       32.75     22.94 o 
   3  13   3      173.43      123.79     34.25 o 
   4  13   3       38.15       53.98     26.64 o 
   5  13   3       52.72       54.18     32.05 o 
 -17  14   3        9.42       -1.10     23.54 o 
 -16  14   3       33.08       30.75     26.84 o 
 -15  14   3       32.90       33.75     24.84 o 
 -14  14   3       70.09      100.05     29.45 o 
 -13  14   3       16.22       31.05     22.23 o 
 -12  14   3      145.77      175.37     34.55 o 
 -11  14   3       31.60       30.95     19.63 o 
 -10  14   3      275.40      323.30     41.16 o 
  -9  14   3       14.31       13.42     16.22 o 
  -8  14   3       59.75       38.96     20.83 o 
  -7  14   3      246.62      294.95     38.46 o 
  -6  14   3      176.41      174.21     21.06 o 
  -5  14   3      400.20      412.86     28.43 o 
  -4  14   3       70.45       86.71     17.06 o 
  -3  14   3      177.45      226.88     24.42 o 
  -2  14   3      200.61      223.67     38.11 o 
  -1  14   3        9.94       12.82     19.83 o 
   0  14   3        9.57        1.60     18.73 o 
   1  14   3       11.40       15.12     21.13 o 
   2  14   3       37.17       46.77     25.64 o 
   3  14   3        7.55       -1.30     24.24 o 
 -17  15   3       94.50       77.52     32.95 o 
 -16  15   3        6.31        3.20     23.64 o 
 -15  15   3       14.98       26.14     25.14 o 
 -14  15   3       85.68       75.22     29.35 o 
 -13  15   3       10.70       11.12     21.53 o 
 -12  15   3      103.71      124.29     29.55 o 
 -11  15   3        1.93        1.60     16.83 o 
 -10  15   3      174.38      162.55     33.05 o 
  -9  15   3      592.16      621.66     53.68 o 
  -8  15   3       59.67       59.29     24.04 o 
  -7  15   3      655.33      696.77     55.08 o 
  -6  15   3      406.43      413.94     29.39 o 
  -5  15   3        3.99       -1.16     12.28 o 
  -4  15   3      150.04      126.66     21.31 o 
  -3  15   3      314.20      350.47     29.73 o 
  -2  15   3        1.33       -9.01     19.33 o 
  -1  15   3       39.97       64.60     27.44 o 
   0  15   3       24.92       40.06     24.94 o 
   1  15   3       10.70       18.33     25.44 o 
   2  15   3      102.40       95.35     35.55 o 
 -16  16   3       13.12       24.24     24.44 o 
 -15  16   3        3.56        6.91     24.34 o 
 -14  16   3      112.44       93.64     30.25 o 
 -13  16   3       51.18       45.37     25.84 o 
 -12  16   3       21.52       20.53     23.04 o 
 -11  16   3       24.74       38.66     23.94 o 
 -10  16   3        3.90      -11.52     19.43 o 
  -9  16   3       53.16       75.72     28.04 o 
  -8  16   3      128.86      153.74     32.55 o 
  -7  16   3       30.16       22.23     21.63 o 
  -6  16   3       51.39       55.79     25.24 o 
  -5  16   3       83.34       79.45     22.18 o 
  -4  16   3      102.72       83.87     20.11 o 
  -3  16   3      123.77       98.65     31.35 o 
  -2  16   3       41.36       24.44     23.64 o 
  -1  16   3       95.38      113.88     35.25 o 
   0  16   3       48.62       46.37     30.15 o 
 -15  17   3        0.98        2.20     25.24 o 
 -14  17   3       65.74       54.28     29.25 o 
 -13  17   3      131.49      117.18     32.85 o 
 -12  17   3      113.40      126.19     34.55 o 
 -11  17   3      151.80      112.07     34.25 o 
 -10  17   3        1.30       -2.50     20.83 o 
  -9  17   3       40.54       32.95     25.14 o 
  -8  17   3      281.17      263.31     42.37 o 
  -7  17   3      127.58      116.58     32.15 o 
  -6  17   3       60.56       32.45     25.84 o 
  -5  17   3      103.72       91.03     21.77 o 
  -4  17   3       11.32        5.91     24.64 o 
  -3  17   3       32.33       30.15     27.54 o 
  -2  17   3        5.25      -10.92     24.14 o 
 -13  18   3       51.03       56.99     29.75 o 
 -12  18   3        1.15       -7.21     23.24 o 
 -11  18   3       68.82       33.35     26.44 o 
 -10  18   3        2.91       -4.11     20.23 o 
  -9  18   3       54.59       44.17     26.24 o 
  -8  18   3       34.01       27.34     26.14 o 
  -7  18   3       13.80        2.50     24.94 o 
  -6  18   3       62.24       52.08     28.84 o 
  -5  18   3       23.31        7.21     26.04 o 
   0   0   4     1263.26     1299.20     51.28 o 
  -1   1   4       98.91       71.64      8.73 o 
   0   1   4      439.67      339.48     15.76 o 
   1   1   4      677.59      573.88     20.13 o 
  -3   2   4      306.03      261.43     14.24 o 
  -2   2   4     1609.58     1488.32     31.99 o 
  -1   2   4     2420.86     2507.76     41.27 o 
   0   2   4       49.30       31.02      6.66 o 
   1   2   4     1093.64     1061.26     27.31 o 
   2   2   4      581.21      562.75     21.74 o 
  -5   3   4      958.42     1019.19     27.57 o 
  -4   3   4     1489.98     1508.41     69.52 o 
  -3   3   4      538.24      481.85     18.80 o 
  -2   3   4     2721.78     2765.67     43.73 o 
  -1   3   4      264.04      225.25     13.43 o 
   0   3   4      127.57       84.24      9.71 o 
   1   3   4      572.21      562.37     25.85 o 
   2   3   4      262.83      245.28     14.31 o 
   3   3   4      132.61      104.45     14.80 o 
  -7   4   4       30.82       19.92      6.75 o 
  -6   4   4      110.04      102.80     10.92 o 
  -5   4   4     1052.09     1059.94     28.11 o 
  -4   4   4      934.22      942.86     31.02 o 
  -3   4   4      778.72      774.80     23.97 o 
  -2   4   4      609.95      557.24     44.28 o 
  -1   4   4      425.99      391.12     17.33 o 
   0   4   4      184.91      163.83     12.69 o 
   1   4   4       71.28       45.71      8.25 o 
   2   4   4      311.30      256.47     14.93 o 
   3   4   4      207.12      190.03     13.98 o 
   4   4   4        5.95        3.23      6.13 o 
  -9   5   4       79.27       59.05     10.25 o 
  -8   5   4        1.77        3.54      5.99 o 
  -7   5   4      465.26      477.09     20.11 o 
  -6   5   4      261.61      230.75     20.47 o 
  -5   5   4      222.17      200.33     13.50 o 
  -4   5   4      491.64      466.13     19.19 o 
  -3   5   4     1602.73     1646.57     51.36 o 
  -2   5   4      719.86      680.74     22.75 o 
  -1   5   4     1432.82     1450.22     32.95 o 
   0   5   4      800.67      822.47     25.20 o 
   1   5   4      292.83      283.81     20.67 o 
   2   5   4      188.25      172.84     13.65 o 
   3   5   4      991.03     1043.96     29.43 o 
   4   5   4     1923.31     2088.38     41.74 o 
   5   5   4      128.23       83.01     14.89 o 
 -11   6   4     1198.42     1254.28     45.54 o 
 -10   6   4     1232.25     1311.19     45.33 o 
  -9   6   4        3.19        4.27      6.70 o 
  -8   6   4     1048.69     1091.16     29.94 o 
  -7   6   4     1054.97     1041.12     28.97 o 
  -6   6   4      529.68      492.25     20.27 o 
  -5   6   4     3564.17     3715.72    110.67 o 
  -4   6   4      114.71      108.73     11.34 o 
  -3   6   4      217.30      184.16     13.98 o 
  -2   6   4      970.70      951.51     27.23 o 
  -1   6   4      176.73      159.53     13.20 o 
   0   6   4       34.90       25.48      7.41 o 
   1   6   4      182.39      191.92     14.41 o 
   2   6   4       23.59       20.65      7.72 o 
   3   6   4     1074.30     1134.69     31.34 o 
   4   6   4      423.63      418.16     20.70 o 
   5   6   4      514.23      547.14     30.62 o 
   6   6   4      160.45      139.79     31.30 o 
 -13   7   4      243.23      229.69     24.36 o 
 -12   7   4      133.69      152.48     23.09 o 
 -11   7   4        9.51        7.78     10.27 o 
 -10   7   4       98.88       88.31     15.44 o 
  -9   7   4        1.64        3.26      6.47 o 
  -8   7   4      352.51      325.70     17.33 o 
  -7   7   4      472.59      491.69     20.91 o 
  -6   7   4      305.69      275.90     16.02 o 
  -5   7   4      566.32      536.44     21.25 o 
  -4   7   4      306.66      273.33     15.68 o 
  -3   7   4      411.47      390.15     18.39 o 
  -2   7   4      111.51       94.01     10.61 o 
  -1   7   4        2.88        5.64      6.06 o 
   0   7   4       45.41       38.85      8.49 o 
   1   7   4     3164.63     3294.78     85.34 o 
   2   7   4     1916.74     2112.35     74.76 o 
   3   7   4      128.65      127.19     13.54 o 
   4   7   4      271.69      258.56     22.80 o 
   5   7   4      130.23      123.33     18.33 o 
   6   7   4      286.94      257.31     24.40 o 
   7   7   4       59.93       39.66     14.87 o 
 -15   8   4      245.14      270.11     29.00 o 
 -14   8   4        4.59        8.34     13.68 o 
 -13   8   4       12.12       13.45     12.29 o 
 -12   8   4       95.06       70.70     16.25 o 
 -11   8   4       50.54       50.93     14.45 o 
 -10   8   4      137.22      144.71     18.94 o 
  -9   8   4       52.59       58.19     13.30 o 
  -8   8   4      205.02      167.58     14.51 o 
  -7   8   4      291.16      276.85     16.50 o 
  -6   8   4      107.29      105.65     11.78 o 
  -5   8   4     1297.68     1384.40     72.60 o 
  -4   8   4        9.84       10.24      6.67 o 
  -3   8   4      450.63      456.43     25.79 o 
  -2   8   4      225.14      210.46     14.79 o 
  -1   8   4      180.85      172.98     14.47 o 
   0   8   4      268.61      257.82     16.97 o 
   1   8   4      189.94      185.91     14.97 o 
   2   8   4       67.93       56.80     10.45 o 
   3   8   4      228.01      225.77     43.47 o 
   4   8   4       47.81       25.94     12.59 o 
   5   8   4       29.70       30.68     14.12 o 
   6   8   4      115.20      107.21     22.48 o 
   7   8   4        2.73        2.40     17.93 o 
   8   8   4       37.69       25.44     21.93 o 
 -17   9   4       21.39        7.61     23.64 o 
 -16   9   4       82.16       85.74     20.90 o 
 -15   9   4       98.39       63.53     18.31 o 
 -14   9   4       42.69       39.63     15.82 o 
 -13   9   4      104.50      115.64     19.93 o 
 -12   9   4      571.13      542.35     32.67 o 
 -11   9   4      152.90      124.43     18.39 o 
 -10   9   4       23.65       20.23     11.05 o 
  -9   9   4      992.39     1003.86     39.76 o 
  -8   9   4      385.54      377.44     19.07 o 
  -7   9   4       17.63       17.67      7.75 o 
  -6   9   4      162.61      158.31     14.21 o 
  -5   9   4      542.55      535.50     22.15 o 
  -4   9   4      241.03      216.48     14.81 o 
  -3   9   4       18.44       23.25      8.30 o 
  -2   9   4      312.35      304.44     17.60 o 
  -1   9   4       13.86        0.69      6.93 o 
   0   9   4      153.57      143.50     14.20 o 
   1   9   4      355.53      351.46     19.39 o 
   2   9   4      558.69      539.22     30.10 o 
   3   9   4      237.31      246.55     23.33 o 
   4   9   4       23.18       18.61     12.57 o 
   5   9   4       22.10       11.82     19.83 o 
   6   9   4      151.73      118.48     32.35 o 
   7   9   4        9.58        0.30     21.23 o 
   8   9   4       23.94       25.74     27.04 o 
 -17  10   4       18.57       25.74     26.04 o 
 -16  10   4        9.70       12.27     15.20 o 
 -15  10   4       51.90       55.76     17.44 o 
 -14  10   4       11.22       17.89     13.03 o 
 -13  10   4      264.21      277.38     35.86 o 
 -12  10   4      104.86      110.30     22.89 o 
 -11  10   4        7.82       11.52     11.05 o 
 -10  10   4        2.31        7.96     10.34 o 
  -9  10   4      159.44      155.77     19.47 o 
  -8  10   4       64.91       36.07      9.18 o 
  -7  10   4      161.11      158.28     14.73 o 
  -6  10   4      142.19      148.93     14.75 o 
  -5  10   4        1.75        0.73      6.90 o 
  -4  10   4       20.07       21.97      8.21 o 
  -3  10   4       77.83       90.27     12.60 o 
  -2  10   4      557.26      592.73     24.31 o 
  -1  10   4       70.72       65.42     11.22 o 
   0  10   4      286.83      292.69     19.37 o 
   1  10   4      244.08      298.92     24.95 o 
   2  10   4       77.12       69.31     23.74 o 
   3  10   4      214.40      213.83     36.16 o 
   4  10   4      250.74      269.11     40.76 o 
   5  10   4       35.04       37.06     23.14 o 
   6  10   4        7.34        2.00     22.43 o 
   7  10   4       75.65       75.52     32.65 o 
 -17  11   4        0.55       -2.06     16.21 o 
 -16  11   4        2.33        0.66     14.84 o 
 -15  11   4       29.60       21.57     15.49 o 
 -14  11   4       36.01       23.71     14.54 o 
 -13  11   4       15.74       18.44     13.90 o 
 -12  11   4      247.01      220.42     41.16 o 
 -11  11   4       58.66       56.90     15.11 o 
 -10  11   4      168.43      161.07     20.61 o 
  -9  11   4       89.13       70.34     15.03 o 
  -8  11   4      424.74      437.50     27.44 o 
  -7  11   4      297.19      327.77     19.06 o 
  -6  11   4       10.83        3.97      7.46 o 
  -5  11   4      667.39      637.98     40.60 o 
  -4  11   4        6.34       13.39      8.27 o 
  -3  11   4      325.44      332.11     25.10 o 
  -2  11   4      903.09      944.22     40.07 o 
  -1  11   4      145.05      152.33     19.81 o 
   0  11   4      213.11      239.03     24.39 o 
   1  11   4      198.11      230.56     36.06 o 
   2  11   4        0.77        1.60     19.23 o 
   3  11   4       74.72       63.30     26.34 o 
   4  11   4       21.85       23.24     22.84 o 
   5  11   4       92.77       85.73     29.45 o 
   6  11   4       15.37       11.32     24.64 o 
 -17  12   4       82.15       87.05     23.79 o 
 -16  12   4      117.23      128.20     24.94 o 
 -15  12   4      141.18      149.09     24.51 o 
 -14  12   4      183.27      184.53     43.97 o 
 -13  12   4      560.40      606.38     36.51 o 
 -12  12   4      661.64      638.29     74.56 o 
 -11  12   4      232.61      253.25     28.54 o 
 -10  12   4      117.65       89.36     17.82 o 
  -9  12   4      316.33      274.03     24.42 o 
  -8  12   4       79.16       61.35     14.52 o 
  -7  12   4       90.78       94.31     16.24 o 
  -6  12   4       86.03       91.21     16.76 o 
  -5  12   4      367.43      368.37     30.80 o 
  -4  12   4      725.48      717.19     36.19 o 
  -3  12   4       15.10       20.84     12.54 o 
  -2  12   4      303.03      287.93     25.70 o 
  -1  12   4       28.44       15.13     12.04 o 
   0  12   4       25.53       14.02     19.63 o 
   1  12   4       33.79        6.31     18.43 o 
   2  12   4      257.25      184.48     36.26 o 
   3  12   4        0.50      -10.92     20.73 o 
   4  12   4       86.21       73.01     27.44 o 
   5  12   4       30.71       34.85     28.14 o 
 -16  13   4       92.77       75.99     21.55 o 
 -15  13   4      109.51       79.31     21.23 o 
 -14  13   4        0.99      -12.28     13.16 o 
 -13  13   4      150.78      123.61     21.39 o 
 -12  13   4      251.44      260.70     40.16 o 
 -11  13   4       48.78       50.38     22.74 o 
 -10  13   4        5.81       18.73     18.23 o 
  -9  13   4       10.79        5.61     18.43 o 
  -8  13   4      192.97      187.19     32.75 o 
  -7  13   4      372.24      376.55     32.80 o 
  -6  13   4        6.81       16.22     12.04 o 
  -5  13   4      223.03      247.95     55.24 o 
  -4  13   4      282.40      307.68     26.72 o 
  -3  13   4        3.42       -0.13     11.90 o 
  -2  13   4      298.13      285.54     27.97 o 
  -1  13   4      202.30      209.82     25.05 o 
   0  13   4        8.01       14.12     21.83 o 
   1  13   4       42.49       48.78     26.94 o 
   2  13   4       86.14      107.97     33.25 o 
   3  13   4      134.60      107.57     33.15 o 
 -16  14   4      256.63      263.61     45.27 o 
 -15  14   4      209.97      262.60     45.87 o 
 -14  14   4       81.12       87.23     29.14 o 
 -13  14   4       12.60       14.02     20.33 o 
 -12  14   4       93.10       82.83     27.24 o 
 -11  14   4       92.12       68.21     26.84 o 
 -10  14   4       23.88       20.53     19.83 o 
  -9  14   4      211.48      223.64     37.26 o 
  -8  14   4      196.01      162.55     32.55 o 
  -7  14   4      214.66      223.84     37.16 o 
  -6  14   4      191.97      233.03     25.82 o 
  -5  14   4      293.30      311.87     28.16 o 
  -4  14   4       18.66        9.22     13.68 o 
  -3  14   4      114.62      104.13     20.04 o 
  -2  14   4      107.96       86.02     19.76 o 
  -1  14   4       53.30       31.05     24.64 o 
   0  14   4        3.98        4.91     22.23 o 
   1  14   4       25.94       24.54     25.64 o 
   2  14   4       30.64       -1.70     26.24 o 
 -15  15   4       70.44       81.53     33.95 o 
 -14  15   4        2.35        7.81     24.34 o 
 -13  15   4       92.74       65.50     29.04 o 
 -12  15   4        4.11       20.03     22.74 o 
 -11  15   4       60.27       67.00     28.34 o 
 -10  15   4       53.49       33.15     21.63 o 
  -9  15   4      190.79      182.48     36.56 o 
  -8  15   4      223.71      226.25     38.06 o 
  -7  15   4       10.98       -1.20     19.13 o 
  -6  15   4       15.62       23.31     15.25 o 
  -5  15   4        3.66        2.34     13.42 o 
  -4  15   4       29.09       37.39     16.49 o 
  -3  15   4       35.42       29.09     17.21 o 
  -2  15   4       92.69      108.27     32.95 o 
  -1  15   4       50.26       60.59     30.25 o 
   0  15   4       47.94       30.15     28.04 o 
 -14  16   4       30.15       50.28     29.35 o 
 -13  16   4      180.38      210.62     41.66 o 
 -12  16   4      144.19      113.68     33.25 o 
 -11  16   4       32.00       29.75     23.44 o 
 -10  16   4      228.25      268.11     43.27 o 
  -9  16   4      132.59      141.02     33.95 o 
  -8  16   4       86.58       79.92     28.34 o 
  -7  16   4       94.78       73.01     28.64 o 
  -6  16   4       51.60       39.96     23.94 o 
  -5  16   4        3.80       19.67     16.51 o 
  -4  16   4       43.64       44.41     18.19 o 
  -3  16   4        0.58        2.40     25.94 o 
  -2  16   4      156.54      180.18     40.96 o 
 -12  17   4       97.05       57.59     27.94 o 
 -11  17   4       31.71       32.75     27.74 o 
 -10  17   4       49.07       40.06     28.64 o 
  -9  17   4      149.72      174.87     39.46 o 
  -8  17   4      106.71      104.56     33.75 o 
  -7  17   4       85.94       60.89     29.14 o 
  -6  17   4       26.03        9.92     25.64 o 
  -5  17   4        3.97       -6.21     24.64 o 
   0   0   5     1494.26     1531.26     63.70 o 
  -1   1   5      330.09      325.23     17.82 o 
   0   1   5      899.83      933.64     28.99 o 
   1   1   5     1023.68     1081.76     47.31 o 
  -3   2   5       28.61       25.54      7.89 o 
  -2   2   5      653.84      589.79     23.42 o 
  -1   2   5      355.23      343.04     18.48 o 
   0   2   5      474.75      446.42     20.80 o 
   1   2   5      191.45      188.67     15.67 o 
   2   2   5      750.74      773.87     29.86 o 
  -5   3   5      307.10      269.37     17.14 o 
  -4   3   5      427.04      406.03     20.13 o 
  -3   3   5      922.78      949.23     29.55 o 
  -2   3   5      113.58       85.87     11.18 o 
  -1   3   5      866.63      903.30     32.88 o 
   0   3   5       80.06       65.75     10.23 o 
   1   3   5        0.88        2.67      6.77 o 
   2   3   5       23.86       19.19      7.72 o 
   3   3   5        6.47        3.69      6.48 o 
  -7   4   5      478.97      441.53     21.71 o 
  -6   4   5      182.46      166.11     15.39 o 
  -5   4   5      107.47       85.68     11.41 o 
  -4   4   5       37.07       27.00      8.03 o 
  -3   4   5      363.61      353.59     19.14 o 
  -2   4   5      370.16      371.75     19.51 o 
  -1   4   5       51.93       56.80     10.23 o 
   0   4   5      188.82      163.70     14.65 o 
   1   4   5      468.34      356.24     19.20 o 
   2   4   5        0.85        1.72      6.91 o 
   3   4   5      298.97      294.63     18.50 o 
   4   4   5     1073.71     1229.64     35.43 o 
  -9   5   5      422.05      414.23     21.86 o 
  -8   5   5      449.71      449.49     32.67 o 
  -7   5   5      358.23      381.42     20.50 o 
  -6   5   5        1.43        1.59      6.71 o 
  -5   5   5       40.66       23.22      7.69 o 
  -4   5   5      257.60      235.79     16.22 o 
  -3   5   5     1124.53     1117.56     32.67 o 
  -2   5   5        4.80        4.28      6.39 o 
  -1   5   5       61.20       73.88     10.90 o 
   0   5   5      450.05      433.59     21.09 o 
   1   5   5      245.85      232.85     16.79 o 
   2   5   5       50.31       53.55     10.49 o 
   3   5   5      327.19      318.73     19.26 o 
   4   5   5       33.67       28.77      9.65 o 
   5   5   5      279.98      281.11     25.31 o 
 -11   6   5       17.63       22.77     12.74 o 
 -10   6   5      241.27      235.33     24.36 o 
  -9   6   5      650.76      675.48     27.33 o 
  -8   6   5      226.00      217.59     17.66 o 
  -7   6   5     1817.43     1891.55     46.87 o 
  -6   6   5      514.58      508.34     23.09 o 
  -5   6   5      218.31      171.62     15.21 o 
  -4   6   5      816.43      876.28     30.09 o 
  -3   6   5      727.19      748.76     27.22 o 
  -2   6   5      489.03      478.46     22.16 o 
  -1   6   5      255.20      232.72     16.65 o 
   0   6   5      593.00      648.29     25.91 o 
   1   6   5      139.47      135.43     21.20 o 
   2   6   5      111.74       95.82     19.87 o 
   3   6   5      693.59      714.86     28.06 o 
   4   6   5       91.78       80.45     16.56 o 
   5   6   5        1.87        4.01     11.45 o 
   6   6   5       48.44       42.10     16.08 o 
 -13   7   5       88.87       57.10     17.28 o 
 -12   7   5       66.86       56.63     16.57 o 
 -11   7   5      313.95      334.83     27.96 o 
 -10   7   5      120.94      109.65     18.05 o 
  -9   7   5       23.03       21.67      9.34 o 
  -8   7   5      458.58      467.87     22.98 o 
  -7   7   5      328.83      302.02     18.80 o 
  -6   7   5       34.07       19.86      8.71 o 
  -5   7   5       38.88       39.45      9.99 o 
  -4   7   5       40.12       24.30      8.31 o 
  -3   7   5      131.62      116.68     13.35 o 
  -2   7   5      778.87      768.40     29.77 o 
  -1   7   5       33.16       18.43      8.78 o 
   0   7   5     1455.86     1515.35     47.69 o 
   1   7   5      246.80      249.83     17.84 o 
   2   7   5       57.30       41.40     10.68 o 
   3   7   5      434.50      460.85     23.33 o 
   4   7   5       84.38       93.85     17.81 o 
   5   7   5      136.30      102.07     19.65 o 
   6   7   5       33.39       25.75     14.44 o 
   7   7   5       67.71       89.27     23.14 o 
 -15   8   5        0.25        0.29     15.00 o 
 -14   8   5      152.66      115.10     21.73 o 
 -13   8   5       82.59       70.17     18.21 o 
 -12   8   5        6.59        9.48     12.68 o 
 -11   8   5      138.81      128.00     20.15 o 
 -10   8   5      399.35      432.27     29.89 o 
  -9   8   5      166.65      138.78     19.39 o 
  -8   8   5      263.74      234.86     17.91 o 
  -7   8   5      227.10      238.98     17.98 o 
  -6   8   5      337.44      313.67     19.40 o 
  -5   8   5      336.18      341.76     27.08 o 
  -4   8   5      333.56      326.21     19.54 o 
  -3   8   5      204.33      187.14     16.57 o 
  -2   8   5      974.64     1081.69     33.99 o 
  -1   8   5      276.14      308.28     19.54 o 
   0   8   5       73.35       61.90     11.69 o 
   1   8   5      214.29      228.17     18.85 o 
   2   8   5      139.64      135.67     16.91 o 
   3   8   5       68.83       60.83     15.66 o 
   4   8   5       18.73       14.32     12.54 o 
   5   8   5       19.50       13.68     13.91 o 
   6   8   5       69.41       50.69     17.75 o 
   7   8   5       49.01       29.55     24.84 o 
   8   8   5       31.58       24.24     26.04 o 
 -16   9   5       46.99       21.33     26.84 o 
 -15   9   5       18.65       18.44     16.29 o 
 -14   9   5        2.88       -8.23     13.40 o 
 -13   9   5      106.59       80.02     19.83 o 
 -12   9   5       88.83       64.18     18.08 o 
 -11   9   5       59.63       43.23     15.19 o 
 -10   9   5      160.61      195.32     24.00 o 
  -9   9   5      107.64       69.90     16.22 o 
  -8   9   5      350.62      300.42     19.52 o 
  -7   9   5      243.57      252.25     19.02 o 
  -6   9   5       13.03       10.28      8.63 o 
  -5   9   5      111.21      108.30     13.84 o 
  -4   9   5      856.28      839.68     30.36 o 
  -3   9   5      125.45      124.43     15.64 o 
  -2   9   5      118.16      101.05     13.84 o 
  -1   9   5      106.86       89.84     13.16 o 
   0   9   5       60.03       53.34     11.74 o 
   1   9   5       11.85       16.51      9.92 o 
   2   9   5      324.10      309.84     26.14 o 
   3   9   5      169.29      118.45     20.11 o 
   4   9   5       19.98        3.71     19.13 o 
   5   9   5        3.68        6.61     21.13 o 
   6   9   5       70.56       81.12     32.45 o 
   7   9   5      184.55      172.37     41.86 o 
 -16  10   5        6.92        9.62     17.62 o 
 -15  10   5      149.47      127.49     36.51 o 
 -14  10   5        2.09        4.97     15.74 o 
 -13  10   5       11.48        8.55     13.14 o 
 -12  10   5      181.96      176.57     25.84 o 
 -11  10   5        7.64       10.31     12.58 o 
 -10  10   5       40.36       39.83     14.57 o 
  -9  10   5       10.41       11.58     10.94 o 
  -8  10   5        1.79       -1.22     10.62 o 
  -7  10   5       37.63       29.93     10.11 o 
  -6  10   5       69.93       65.94     12.06 o 
  -5  10   5      265.94      276.60     19.09 o 
  -4  10   5       15.25       17.18      9.29 o 
  -3  10   5      100.31       94.94     13.98 o 
  -2  10   5      316.51      344.60     20.97 o 
  -1  10   5        0.66        0.20      9.39 o 
   0  10   5      269.28      294.16     21.54 o 
   1  10   5      176.67      174.97     34.65 o 
   2  10   5       25.72       34.45     22.94 o 
   3  10   5      319.47      299.86     44.27 o 
   4  10   5      120.93      141.02     35.76 o 
   5  10   5       50.12       45.37     27.74 o 
   6  10   5       22.57       35.65     27.34 o 
 -15  11   5       42.32       35.58     18.21 o 
 -14  11   5       68.82       56.43     18.92 o 
 -13  11   5      145.65      135.83     23.36 o 
 -12  11   5      188.67      162.07     23.97 o 
 -11  11   5       18.56       10.06     13.08 o 
 -10  11   5      163.38      144.52     22.22 o 
  -9  11   5       65.73       61.35     16.24 o 
  -8  11   5       96.17       88.72     19.53 o 
  -7  11   5       65.06       80.96     13.95 o 
  -6  11   5       77.20       70.12     12.88 o 
  -5  11   5       19.22       19.75     10.50 o 
  -4  11   5      182.16      193.59     18.21 o 
  -3  11   5      244.96      222.42     32.75 o 
  -2  11   5       59.99       67.44     17.05 o 
  -1  11   5       12.56       17.09     13.31 o 
   0  11   5        1.54       -6.47     12.85 o 
   1  11   5       15.10       17.73     20.63 o 
   2  11   5       42.92       21.43     24.24 o 
   3  11   5        0.27        3.20     21.93 o 
   4  11   5      150.72      209.02     43.57 o 
 -15  12   5        7.92       -3.39     15.81 o 
 -14  12   5        0.46        7.20     16.72 o 
 -13  12   5      109.21      120.43     23.05 o 
 -12  12   5      187.61      143.57     23.91 o 
 -11  12   5        9.14        5.26     14.33 o 
 -10  12   5       34.20       36.74     15.57 o 
  -9  12   5        9.34       13.20     13.46 o 
  -8  12   5       66.23       50.54     16.25 o 
  -7  12   5       64.70       41.10     14.56 o 
  -6  12   5      218.34      217.02     33.10 o 
  -5  12   5      116.12       87.66     18.55 o 
  -4  12   5      172.69      197.52     31.50 o 
  -3  12   5      214.30      249.37     26.39 o 
  -2  12   5       11.58       14.72     13.41 o 
  -1  12   5      125.64      147.85     22.92 o 
   0  12   5        3.45       -1.40     21.13 o 
   1  12   5        6.44        4.31     22.23 o 
   2  12   5       89.07      103.86     31.45 o 
   3  12   5      142.95      138.81     37.26 o 
 -14  13   5      171.50      171.78     27.12 o 
 -13  13   5      106.90       99.78     22.12 o 
 -12  13   5       18.05       14.42     19.93 o 
 -11  13   5       79.55      111.67     31.45 o 
 -10  13   5       21.54       33.65     22.03 o 
  -9  13   5       13.78       26.34     21.83 o 
  -8  13   5      228.52      282.33     42.87 o 
  -7  13   5       91.70       78.52     26.94 o 
  -6  13   5       84.83       79.16     18.61 o 
  -5  13   5      103.13      127.53     20.82 o 
  -4  13   5       89.50       81.12     19.33 o 
  -3  13   5       11.04        3.63     13.45 o 
  -2  13   5       20.45       16.10     14.79 o 
  -1  13   5        2.64        1.50     21.23 o 
   0  13   5       86.62       67.90     29.25 o 
   1  13   5       74.14      107.57     35.15 o 
 -14  14   5       48.22       41.66     26.84 o 
 -13  14   5       64.26       84.43     30.55 o 
 -12  14   5        7.37       20.43     24.64 o 
 -11  14   5      419.15      482.14     52.18 o 
 -10  14   5      224.21      269.92     42.97 o 
  -9  14   5        0.97        6.21     19.93 o 
  -8  14   5      246.69      224.75     40.86 o 
  -7  14   5       68.39       38.86     22.84 o 
  -6  14   5       14.37        2.79     14.05 o 
  -5  14   5       57.54       54.05     18.33 o 
  -4  14   5       86.16       84.74     20.61 o 
  -3  14   5       44.31       29.63     17.31 o 
  -2  14   5       22.26       24.14     24.24 o 
  -1  14   5       84.93       93.54     33.85 o 
   0  14   5        0.22      -14.42     24.84 o 
 -12  15   5      121.44      129.50     35.05 o 
 -11  15   5       53.85       58.69     30.95 o 
 -10  15   5       61.73       50.38     26.44 o 
  -9  15   5        8.12        1.90     21.33 o 
  -8  15   5       17.77       14.42     24.04 o 
  -7  15   5      151.32      151.93     36.96 o 
  -6  15   5      171.19      233.56     42.67 o 
  -5  15   5       49.89       78.35     21.38 o 
  -4  15   5       36.52       28.45     18.17 o 
  -3  15   5       11.26        9.50     17.56 o 
 -10  16   5        0.97        6.01     22.63 o 
  -9  16   5       29.91       28.34     27.24 o 
  -8  16   5      152.47      124.79     36.36 o 
  -7  16   5       45.75       46.87     29.95 o 
  -6  16   5       16.61       21.23     26.44 o 
   0   0   6      145.01      109.27     23.64 o 
  -1   1   6      420.13      424.58     25.65 o 
   0   1   6      666.40      736.43     29.14 o 
   1   1   6       35.51       28.03      9.44 o 
  -3   2   6      386.97      400.86     22.45 o 
  -2   2   6      357.08      346.54     20.98 o 
  -1   2   6      128.96      106.45     13.74 o 
   0   2   6      209.77      232.78     18.87 o 
   1   2   6      177.78      173.99     17.02 o 
   2   2   6        6.74        8.24      8.11 o 
  -5   3   6      404.05      404.65     22.66 o 
  -4   3   6      300.83      310.00     20.18 o 
  -3   3   6       71.55       56.94     11.38 o 
  -2   3   6      338.28      375.33     21.79 o 
  -1   3   6      513.99      601.90     26.76 o 
   0   3   6        7.81        4.61      7.77 o 
   1   3   6      455.67      465.84     24.25 o 
   2   3   6      553.46      578.87     26.73 o 
   3   3   6        3.81        0.29      7.79 o 
  -7   4   6      200.09      214.82     19.61 o 
  -6   4   6        6.05        0.40      8.01 o 
  -5   4   6      221.50      232.41     19.48 o 
  -4   4   6      107.56       98.12     14.02 o 
  -3   4   6        7.11        0.03      7.55 o 
  -2   4   6      564.23      616.36     27.44 o 
  -1   4   6      133.78      127.62     14.91 o 
   0   4   6       30.88       33.53     10.15 o 
   1   4   6        0.61        0.67      7.97 o 
   2   4   6       73.96       78.31     13.26 o 
   3   4   6      291.73      309.85     21.02 o 
   4   4   6        3.46        0.01      8.78 o 
  -9   5   6      158.90      151.33     17.67 o 
  -8   5   6      375.84      414.54     24.06 o 
  -7   5   6        0.22        2.64      8.61 o 
  -6   5   6       35.84       38.99     10.80 o 
  -5   5   6        1.80        3.34      7.93 o 
  -4   5   6      107.03       73.51     12.72 o 
  -3   5   6        4.51       -2.27      7.86 o 
  -2   5   6        2.54        8.33      8.48 o 
  -1   5   6      106.76      112.24     14.73 o 
   0   5   6      179.83      195.45     18.71 o 
   1   5   6      142.87      169.99     18.33 o 
   2   5   6      195.05      182.63     18.01 o 
   3   5   6      351.76      368.42     22.83 o 
   4   5   6       16.77       20.43     11.10 o 
   5   5   6        0.63       -1.28     12.08 o 
 -11   6   6       35.88       27.91     15.30 o 
 -10   6   6      178.52      197.89     25.77 o 
  -9   6   6       42.67       32.25     14.18 o 
  -8   6   6      252.70      248.55     23.02 o 
  -7   6   6      351.99      375.90     23.12 o 
  -6   6   6       22.39       10.34      9.01 o 
  -5   6   6       17.62        8.46      9.00 o 
  -4   6   6        1.97        2.35      8.28 o 
  -3   6   6      318.30      302.89     20.45 o 
  -2   6   6      315.97      305.06     20.62 o 
  -1   6   6      443.86      495.20     25.65 o 
   0   6   6       17.74       11.10      9.02 o 
   1   6   6      156.51      167.08     17.99 o 
   2   6   6       29.30       26.38     10.93 o 
   3   6   6       20.10       12.51     10.57 o 
   4   6   6      178.71      172.23     24.36 o 
   5   6   6      200.21      175.60     25.49 o 
   6   6   6        0.05      -10.48     13.88 o 
 -13   7   6      235.17      221.40     29.37 o 
 -12   7   6        8.43        4.55     14.62 o 
 -11   7   6        1.94       10.54     13.65 o 
 -10   7   6      613.10      605.36     37.81 o 
  -9   7   6      249.67      282.39     28.59 o 
  -8   7   6      206.27      194.75     18.77 o 
  -7   7   6      794.60      874.89     33.64 o 
  -6   7   6        3.28        3.18      8.83 o 
  -5   7   6        0.36        2.31      8.83 o 
  -4   7   6       61.57       53.30     12.20 o 
  -3   7   6      548.69      567.10     27.16 o 
  -2   7   6      164.68      140.57     18.80 o 
  -1   7   6      199.13      244.78     20.56 o 
   0   7   6      189.98      157.26     17.50 o 
   1   7   6        6.90       -3.79      9.34 o 
   2   7   6        1.80       -3.42      9.66 o 
   3   7   6       50.64       47.12     16.09 o 
   4   7   6       14.46        3.11     13.56 o 
   5   7   6       88.33       71.15     20.35 o 
   6   7   6      135.08      142.54     25.35 o 
   7   7   6       18.32       25.70     19.05 o 
 -14   8   6       94.84       80.00     22.77 o 
 -13   8   6        4.55        3.08     16.29 o 
 -12   8   6       48.27       24.61     16.55 o 
 -11   8   6       22.47       17.11     14.41 o 
 -10   8   6        1.80       -0.57     13.19 o 
  -9   8   6        4.18        1.51     12.35 o 
  -8   8   6      422.96      421.99     24.79 o 
  -7   8   6        0.41       -0.13      9.47 o 
  -6   8   6      417.77      468.85     25.52 o 
  -5   8   6      223.40      227.16     20.30 o 
  -4   8   6        1.81       -2.28      8.72 o 
  -3   8   6      335.20      339.92     22.14 o 
  -2   8   6      229.88      213.33     24.60 o 
  -1   8   6       19.67        7.68     10.09 o 
   0   8   6      192.98      182.24     18.42 o 
   1   8   6        1.79        1.50      9.99 o 
   2   8   6        0.07       -4.64     10.39 o 
   3   8   6       10.83       14.46     14.58 o 
   4   8   6        1.85        6.63     14.67 o 
   5   8   6        3.46        6.00     15.54 o 
   6   8   6       30.52       32.59     18.90 o 
 -14   9   6       13.75       26.80     18.14 o 
 -13   9   6        0.85       13.11     17.77 o 
 -12   9   6       53.75       26.51     16.92 o 
 -11   9   6      143.81      147.86     24.57 o 
 -10   9   6      189.27      182.11     38.11 o 
  -9   9   6       45.68       30.93     15.04 o 
  -8   9   6      182.65      175.47     24.17 o 
  -7   9   6      310.45      307.46     22.69 o 
  -6   9   6      221.68      189.47     25.69 o 
  -5   9   6      294.35      331.00     24.22 o 
  -4   9   6       55.46       49.68     12.67 o 
  -3   9   6        2.45        4.20      9.94 o 
  -2   9   6      212.16      217.10     21.04 o 
  -1   9   6      404.71      420.61     25.37 o 
   0   9   6       31.02       26.49     11.79 o 
   1   9   6       58.08       53.03     14.58 o 
   2   9   6       18.05       23.70     16.25 o 
   3   9   6        1.58        3.67     15.67 o 
   4   9   6       44.44       52.68     25.74 o 
   5   9   6       75.45       36.56     28.74 o 
 -13  10   6      113.17       94.68     23.00 o 
 -12  10   6       76.85       52.42     19.58 o 
 -11  10   6       76.70       58.41     18.66 o 
 -10  10   6       20.50       19.67     15.60 o 
  -9  10   6       38.83       36.81     16.04 o 
  -8  10   6       57.27       31.95     15.37 o 
  -7  10   6      290.33      274.97     23.09 o 
  -6  10   6        3.00       15.70     11.44 o 
  -5  10   6       11.70       12.74     10.72 o 
  -4  10   6       88.52       88.45     15.63 o 
  -3  10   6      101.74      102.79     16.35 o 
  -2  10   6       45.42       41.62     13.05 o 
  -1  10   6      105.43       94.91     16.15 o 
   0  10   6       40.31       36.79     13.39 o 
   1  10   6       14.64       -4.91     19.53 o 
   2  10   6       35.72       44.37     28.24 o 
   3  10   6      158.41      131.10     36.06 o 
 -13  11   6       48.19       54.31     20.15 o 
 -12  11   6       32.96       27.15     17.46 o 
 -11  11   6       54.97       46.29     17.86 o 
 -10  11   6        6.64        8.22     15.23 o 
  -9  11   6       35.26       23.03     15.30 o 
  -8  11   6      263.15      275.85     29.59 o 
  -7  11   6        0.58       -6.74     10.75 o 
  -6  11   6      130.51      150.72     18.52 o 
  -5  11   6       64.58       47.41     13.39 o 
  -4  11   6       31.14       27.16     12.02 o 
  -3  11   6      494.58      571.54     37.57 o 
  -2  11   6      213.41      240.45     28.01 o 
  -1  11   6       10.18        7.27     15.33 o 
   0  11   6       92.17       97.55     30.75 o 
   1  11   6      115.69      112.47     34.65 o 
   2  11   6        0.18        9.82     26.04 o 
 -12  12   6        1.37        7.04     17.38 o 
 -11  12   6        1.05       22.84     16.70 o 
 -10  12   6        0.89       -4.19     15.28 o 
  -9  12   6       36.79       22.88     16.27 o 
  -8  12   6        1.89        2.83     14.13 o 
  -7  12   6       10.10        3.41     22.43 o 
  -6  12   6       51.24       38.98     17.64 o 
  -5  12   6       61.37       67.00     20.04 o 
  -4  12   6      161.53      184.45     26.09 o 
  -3  12   6        0.23       -1.62     15.40 o 
  -2  12   6        2.91       -2.31     15.54 o 
  -1  12   6       12.38        3.00     24.14 o 
   0  12   6      102.82      113.37     35.96 o 
 -11  13   6       54.51       45.67     27.44 o 
 -10  13   6       21.98       22.74     26.04 o 
  -9  13   6      220.79      293.25     46.77 o 
  -8  13   6       29.76       11.92     23.74 o 
  -7  13   6      108.21      144.22     36.96 o 
  -6  13   6       24.78       27.67     18.19 o 
  -5  13   6        8.34       16.12     16.57 o 
  -4  13   6       22.82       11.86     17.42 o 
  -3  13   6       29.02       43.03     19.89 o 
  -2  13   6       21.86       31.45     24.94 o 
  -9  14   6       32.94       50.18     29.75 o 
  -8  14   6        8.69        4.31     24.74 o 
  -7  14   6       37.95       31.05     25.64 o 
  -6  14   6      116.28      151.63     38.26 o 
  -5  14   6       54.41       64.94     22.02 o 
   0   0   7       37.77       30.45     18.33 o 
  -1   1   7       22.50       22.16     11.02 o 
   0   1   7        0.32        7.32      9.21 o 
   1   1   7      328.41      323.44     22.86 o 
  -3   2   7      165.34      164.11     18.51 o 
  -2   2   7        0.02       -0.62      9.25 o 
  -1   2   7       16.39       33.81     11.62 o 
   0   2   7       90.47       96.42     15.39 o 
   1   2   7        0.07        2.45      9.53 o 
   2   2   7      137.48      121.79     16.62 o 
  -5   3   7      236.82      273.84     23.35 o 
  -4   3   7        0.75        4.87      9.54 o 
  -3   3   7      307.43      330.75     23.20 o 
  -2   3   7       10.58        3.04      9.15 o 
  -1   3   7       24.80       20.60     10.40 o 
   0   3   7      474.47      515.87     27.71 o 
   1   3   7      139.07      147.33     17.85 o 
   2   3   7        0.15       -1.32     10.10 o 
   3   3   7      433.12      486.76     34.63 o 
  -7   4   7       64.76       79.73     16.11 o 
  -6   4   7       64.45       63.16     14.39 o 
  -5   4   7      292.74      327.48     24.56 o 
  -4   4   7       64.53       67.37     13.74 o 
  -3   4   7       32.47       25.98     10.69 o 
  -2   4   7      197.60      217.81     21.04 o 
  -1   4   7       36.91       30.30     12.04 o 
   0   4   7       29.14       30.50     11.88 o 
   1   4   7      150.83      180.41     19.41 o 
   2   4   7      140.44      125.06     17.68 o 
   3   4   7       33.67       31.15     12.33 o 
   4   4   7      327.75      358.78     25.84 o 
  -9   5   7      136.45       87.93     20.26 o 
  -8   5   7      129.46      137.17     18.78 o 
  -7   5   7       62.77       84.44     16.28 o 
  -6   5   7       22.08        8.76     10.69 o 
  -5   5   7       12.73        5.91      9.96 o 
  -4   5   7       23.28       34.66     11.95 o 
  -3   5   7       47.80       59.06     13.34 o 
  -2   5   7        1.41        3.77      9.71 o 
  -1   5   7       35.29       45.54     13.04 o 
   0   5   7      301.38      314.56     26.67 o 
   1   5   7        1.60        1.68     10.61 o 
   2   5   7      220.39      270.11     24.88 o 
   3   5   7      108.40      114.10     17.22 o 
   4   5   7       11.57       11.43     12.69 o 
   5   5   7       15.96       12.33     16.71 o 
 -11   6   7        1.58        4.75     16.86 o 
 -10   6   7       20.31       19.36     15.83 o 
  -9   6   7       93.47      107.85     27.14 o 
  -8   6   7       30.77       40.36     13.74 o 
  -7   6   7        9.99        9.93     11.22 o 
  -6   6   7        1.63        3.23     10.67 o 
  -5   6   7       12.14       17.19     11.81 o 
  -4   6   7        4.02       -0.73     10.16 o 
  -3   6   7      164.44      181.17     22.45 o 
  -2   6   7       43.07       42.16     12.92 o 
  -1   6   7       30.35       21.05     12.01 o 
   0   6   7      337.15      403.67     26.23 o 
   1   6   7       55.58       55.71     14.66 o 
   2   6   7       49.94       30.20     13.35 o 
   3   6   7       17.04       14.70     13.22 o 
   4   6   7        1.28        5.66     15.16 o 
   5   6   7        0.38       -1.93     15.47 o 
 -11   7   7       52.53       47.17     20.71 o 
 -10   7   7       91.09       64.41     19.32 o 
  -9   7   7       69.43       54.84     18.23 o 
  -8   7   7       22.75       35.69     13.75 o 
  -7   7   7       64.21       60.20     15.42 o 
  -6   7   7       50.95       42.21     13.04 o 
  -5   7   7       53.34       45.92     13.06 o 
  -4   7   7       24.21       20.53     12.06 o 
  -3   7   7        0.27        5.89     11.08 o 
  -2   7   7      122.82      124.51     17.71 o 
  -1   7   7        1.96       -2.31     10.41 o 
   0   7   7       20.61        9.39     12.24 o 
   1   7   7       97.99      120.98     17.85 o 
   2   7   7       24.46       21.13     13.33 o 
   3   7   7        0.15        4.44     16.02 o 
   4   7   7      202.67      206.64     28.80 o 
 -11   8   7       35.45       48.15     20.63 o 
 -10   8   7      220.22      217.12     31.65 o 
  -9   8   7      115.04       99.68     22.42 o 
  -8   8   7       29.42       21.26     15.41 o 
  -7   8   7      257.86      264.68     30.42 o 
  -6   8   7      170.77      162.93     20.00 o 
  -5   8   7        3.31        2.06     10.56 o 
  -4   8   7       33.73       48.54     14.47 o 
  -3   8   7       21.47       23.68     12.57 o 
  -2   8   7       15.53       12.79     12.17 o 
  -1   8   7      261.83      331.79     26.03 o 
   0   8   7      227.43      246.97     24.09 o 
   1   8   7       11.40        3.64     12.48 o 
   2   8   7       21.91       13.82     16.77 o 
   3   8   7       49.57       50.44     21.06 o 
 -10   9   7        2.45        4.86     16.36 o 
  -9   9   7      158.21      146.14     34.95 o 
  -8   9   7      112.31       98.32     22.66 o 
  -7   9   7        9.38        6.86     12.32 o 
  -6   9   7      227.38      240.07     24.95 o 
  -5   9   7       40.05       21.34     13.53 o 
  -4   9   7       37.63       32.09     13.86 o 
  -3   9   7        2.84        9.47     12.33 o 
  -2   9   7       29.68       24.69     13.78 o 
  -1   9   7        6.39       -2.35     12.28 o 
   0   9   7        5.26        4.11     13.50 o 
   1   9   7       13.20       10.02     16.77 o 
 -10  10   7      109.32       95.85     23.80 o 
  -9  10   7        0.56       -9.94     15.83 o 
  -8  10   7       29.94       19.56     17.35 o 
  -7  10   7      223.90      193.77     27.51 o 
  -6  10   7        8.84        5.88     12.81 o 
  -5  10   7       38.73       30.20     14.79 o 
  -4  10   7       36.07       42.53     15.07 o 
  -3  10   7        4.29        4.90     12.47 o 
  -2  10   7       35.60       38.54     15.73 o 
  -1  10   7      113.60      119.44     19.91 o 
   0  10   7       10.28        8.59     18.59 o 
  -8  11   7        2.16        3.69     16.98 o 
  -7  11   7      286.45      331.69     34.72 o 
  -6  11   7      115.74      123.45     19.79 o 
  -5  11   7      103.62       88.07     18.65 o 
  -4  11   7      196.21      277.12     32.97 o 
  -3  11   7       68.91       76.48     22.32 o 
   0   0   8       10.54       12.02     22.43 o 
  -1   1   8        0.50       -0.34     11.15 o 
   0   1   8       33.26       36.43     13.53 o 
   1   1   8        1.75       -0.44     11.87 o 
  -3   2   8        0.28       -0.41     10.73 o 
  -2   2   8      218.04      268.31     25.36 o 
  -1   2   8        9.15       17.72     12.97 o 
   0   2   8        0.64       -5.80     11.80 o 
   1   2   8       26.56       28.99     13.85 o 
   2   2   8       33.33       33.23     14.76 o 
  -5   3   8        0.40        0.14     12.41 o 
  -4   3   8       51.61       54.54     17.17 o 
  -3   3   8       73.24       58.85     15.95 o 
  -2   3   8        1.33       -5.15     11.54 o 
  -1   3   8      104.69      110.59     18.58 o 
   0   3   8       18.24       18.66     13.61 o 
   1   3   8        2.86        3.65     11.74 o 
   2   3   8      327.18      449.51     36.36 o 
   3   3   8      126.08      111.38     20.10 o 
  -7   4   8       16.02        3.11     13.71 o 
  -6   4   8      159.59      172.15     21.66 o 
  -5   4   8        0.67        1.71     12.30 o 
  -4   4   8        2.53        0.81     12.26 o 
  -3   4   8       92.17       94.21     18.27 o 
  -2   4   8        0.21        6.86     12.80 o 
  -1   4   8       28.06       57.27     15.50 o 
   0   4   8       93.43      117.45     18.48 o 
   1   4   8        2.68        1.63     13.40 o 
   2   4   8       93.91      107.84     19.13 o 
   3   4   8      200.00      285.49     27.41 o 
  -7   5   8       47.34       56.29     17.01 o 
  -6   5   8        5.13        1.35     13.16 o 
  -5   5   8       99.20      112.33     19.27 o 
  -4   5   8       24.65       19.13     14.19 o 
  -3   5   8        0.24       -0.77     11.61 o 
  -2   5   8      168.51      201.85     22.57 o 
  -1   5   8        2.46       -6.36     12.12 o 
   0   5   8       39.28       46.87     15.51 o 
   1   5   8      169.39      219.79     24.28 o 
   2   5   8       12.92        2.40     13.58 o 
  -7   6   8       20.36       27.43     15.24 o 
  -6   6   8       47.83       48.01     15.59 o 
  -5   6   8       25.61       28.60     14.63 o 
  -4   6   8      117.69      151.08     21.56 o 
  -3   6   8       61.68       54.26     16.53 o 
  -2   6   8       55.66       46.40     15.30 o 
  -1   6   8       47.85       47.37     15.61 o 
   0   6   8        1.80       -0.06     13.24 o 
   1   6   8        1.31        3.83     13.91 o 
  -6   7   8       18.77        7.63     14.32 o 
  -5   7   8        7.49        8.35     13.45 o 
  -4   7   8        6.62       -0.81     13.17 o 
  -3   7   8       92.74      100.36     19.14 o 
  -2   7   8        4.80        6.46     13.94 o 
  -1   7   8        2.68       13.14     15.30 o 
                                                 
